# Supplementary material for: Measurement and analysis of fish pond water temperature field in summer based on fiber Grating string
Source: PLoS One. 2025 Jan 31;20(1):e0317523. doi: 10.1371/journal.pone.0317523 (PMC11785298; doi:10.1371/journal.pone.0317523)
Supplement: S1 Data — (XLSX) [file pone.0317523.s001.xlsx]

## Sheet: Fig 4
Temperature	Wavelength	Wavelength	Wavelength	Wavelength	Wavelength	Wavelength		Temperature	Wavelength	Wavelength	Wavelength	Wavelength	Wavelength	Wavelength
℃	nm	nm	nm	nm	nm	nm		℃	nm	nm	nm	nm	nm	nm
	FBG11	FBG12	FBG13	FBG14	FBG15	FBG16			FBG21	FBG22	FBG23	FBG24	FBG25	FBG26
10	1532.87	1536.98	1541.79	1546.79	1551.05	1556.11		10	1531.95	1535.98	1541.62	1546.16	1552.11	1557.83
20	1532.99	1537.08	1541.89	1546.89	1551.15	1556.21		20	1532.06	1536.09	1541.72	1546.27	1552.2	1557.92
30	1533.06	1537.19	1542	1546.98	1551.24	1556.3		30	1532.14	1536.18	1541.81	1546.35	1552.3	1558.03
40	1533.17	1537.28	1542.1	1547.08	1551.36	1556.39		40	1532.25	1536.27	1541.92	1546.45	1552.4	1558.12
50	1533.27	1537.38	1542.18	1547.16	1551.45	1556.47		50	1532.34	1536.37	1542.01	1546.55	1552.49	1558.2
60	1533.35	1537.45	1542.28	1547.26	1551.54	1556.57		60	1532.44	1536.47	1542.11	1546.64	1552.58	1558.31
70	1533.45	1537.56	1542.38	1547.36	1551.63	1556.66		70	1532.53	1536.56	1542.21	1546.74	1552.67	1558.39

## Sheet: Fig 5
Time	Temperature	Temperature	Temperature	Temperature	Temperature	Temperature
dd:hh:mm	℃	℃	℃	℃	℃	℃
	Ta	T005	T020	T050	T080	T110
00:00:00	26.3	31.6	31.6	31.5	31.5	31.5
00:05:00	26.3	31.6	31.6	31.5	31.5	31.5
00:10:00	26.3	31.6	31.6	31.5	31.5	31.5
00:15:00	26.3	31.6	31.5	31.4	31.5	31.5
00:20:00	26.2	31.5	31.6	31.4	31.5	31.5
00:25:00	26.3	31.6	31.6	31.4	31.5	31.5
00:30:00	26.2	31.5	31.5	31.4	31.5	31.5
00:35:00	26.2	31.5	31.5	31.4	31.5	31.4
00:40:00	26.2	31.6	31.5	31.4	31.5	31.4
00:45:00	26.2	31.5	31.5	31.4	31.5	31.4
00:50:00	26.2	31.5	31.5	31.4	31.5	31.4
00:55:00	26.3	31.5	31.5	31.4	31.5	31.4
01:00:00	26.3	31.5	31.5	31.4	31.5	31.4
01:05:00	26.3	31.5	31.5	31.4	31.5	31.4
01:10:00	26.3	31.5	31.5	31.4	31.4	31.4
01:15:00	26.3	31.5	31.5	31.4	31.4	31.4
01:20:00	26.2	31.5	31.5	31.3	31.4	31.4
01:25:00	26.2	31.5	31.5	31.4	31.4	31.4
01:30:00	26.2	31.5	31.5	31.4	31.4	31.3
01:35:00	26.1	31.5	31.4	31.3	31.4	31.4
01:40:00	26.1	31.4	31.4	31.3	31.4	31.3
01:45:00	26.1	31.4	31.5	31.3	31.4	31.3
01:50:00	26.1	31.4	31.4	31.3	31.4	31.3
01:55:00	26.2	31.4	31.4	31.3	31.4	31.3
02:00:00	26.2	31.4	31.4	31.3	31.4	31.3
02:05:00	26.1	31.4	31.4	31.3	31.4	31.3
02:10:00	26.1	31.4	31.4	31.3	31.3	31.3
02:15:00	26.1	31.4	31.4	31.3	31.4	31.3
02:20:00	26.1	31.4	31.4	31.3	31.4	31.3
02:25:00	26.2	31.4	31.4	31.3	31.3	31.3
02:30:00	26.1	31.4	31.4	31.3	31.4	31.3
02:35:00	26	31.4	31.4	31.3	31.3	31.3
02:40:00	26	31.4	31.4	31.3	31.3	31.3
02:45:00	26	31.4	31.4	31.3	31.3	31.3
02:50:00	26.1	31.4	31.4	31.3	31.3	31.3
02:55:00	26	31.4	31.4	31.3	31.3	31.3
03:00:00	26.1	31.4	31.4	31.3	31.3	31.3
03:05:00	26.1	31.4	31.3	31.3	31.3	31.3
03:10:00	26.1	31.4	31.3	31.3	31.3	31.2
03:15:00	26	31.3	31.3	31.2	31.3	31.2
03:20:00	26.1	31.3	31.3	31.2	31.3	31.2
03:25:00	26.1	31.3	31.3	31.2	31.3	31.2
03:30:00	26	31.3	31.3	31.2	31.2	31.2
03:35:00	26	31.3	31.3	31.2	31.2	31.2
03:40:00	26	31.3	31.3	31.2	31.2	31.2
03:45:00	26.1	31.3	31.3	31.2	31.2	31.2
03:50:00	26.1	31.3	31.3	31.2	31.2	31.2
03:55:00	26.2	31.3	31.2	31.2	31.2	31.2
04:00:00	26.1	31.2	31.3	31.2	31.2	31.2
04:05:00	26.1	31.3	31.3	31.2	31.2	31.2
04:10:00	26	31.3	31.2	31.2	31.2	31.2
04:15:00	25.9	31.3	31.2	31.1	31.2	31.2
04:20:00	26	31.3	31.2	31.2	31.2	31.1
04:25:00	26	31.2	31.3	31.2	31.2	31.1
04:30:00	26	31.2	31.3	31.1	31.2	31.1
04:35:00	26	31.2	31.2	31.1	31.1	31.1
04:40:00	26	31.2	31.2	31.1	31.2	31.1
04:45:00	26	31.2	31.2	31.1	31.1	31.1
04:50:00	26	31.2	31.2	31.1	31.1	31.1
04:55:00	25.9	31.2	31.2	31.1	31.1	31.1
05:00:00	26	31.2	31.2	31.1	31.1	31.1
05:05:00	26	31.2	31.2	31.1	31.1	31
05:10:00	26	31.2	31.2	31.1	31.1	31.1
05:15:00	26	31.1	31.1	31.1	31.1	31
05:20:00	26	31.2	31.2	31	31.1	31.1
05:25:00	26	31.1	31.2	31.1	31.1	31.1
05:30:00	26	31.1	31.2	31.1	31.1	31
05:35:00	25.9	31.2	31.2	31	31.1	31
05:40:00	26	31.1	31.1	31	31.1	31
05:45:00	26	31.1	31.1	31	31.1	31
05:50:00	26.1	31.1	31.1	31	31.1	31
05:55:00	26.2	31.1	31.1	31	31.1	31
06:00:00	26.4	31.1	31.1	31	31	31
06:05:00	26.5	31.1	31.1	31	31	31
06:10:00	26.7	31.1	31.1	31	31	31
06:15:00	26.9	31.1	31.1	31	31	31
06:20:00	27.1	31.1	31.1	31	31	31
06:25:00	27.6	31.1	31.1	31	31	31
06:30:00	28	31.1	31.1	31	31	30.9
06:35:00	28.2	31.1	31.1	31	31	30.9
06:40:00	28.5	31	31.1	30.9	31	31
06:45:00	28.4	31.1	31	30.9	31	30.9
06:50:00	28.6	31	31.1	31	31	31
06:55:00	29	31.1	31.1	30.9	31	30.9
07:00:00	29.3	31.1	31.1	30.9	31	30.9
07:05:00	29.6	31.1	31	30.9	31	30.9
07:10:00	29.7	31	31	30.9	31	30.9
07:15:00	29.9	31	31	30.9	31	30.9
07:20:00	30	31	31	30.9	31	30.9
07:25:00	30.3	31	31	30.9	30.9	30.9
07:30:00	29.8	31	31	30.9	30.9	30.9
07:35:00	29.6	31	31	30.9	30.9	30.9
07:40:00	29.8	31	31	30.9	30.9	30.9
07:45:00	29.8	31	31	30.9	30.9	30.9
07:50:00	29.8	31	31	30.9	30.9	30.9
07:55:00	30.4	31	31	30.9	30.9	30.9
08:00:00	30	31	31	30.9	30.9	30.8
08:05:00	31	31	31	30.9	30.9	30.8
08:10:00	30.8	31	31	30.9	30.9	30.8
08:15:00	31.1	31	31	30.9	30.9	30.9
08:20:00	31.5	31.1	31	30.9	30.9	30.8
08:25:00	31.9	31.1	31	30.9	30.9	30.9
08:30:00	31.3	31	31	30.9	30.9	30.8
08:35:00	31.6	31	31	30.9	30.9	30.8
08:40:00	32.1	31.1	31	30.9	30.9	30.8
08:45:00	32.5	31.1	31.1	30.9	30.9	30.8
08:50:00	32.2	31.1	31	30.9	30.9	30.8
08:55:00	32.2	31.1	31	30.9	30.9	30.8
09:00:00	32.5	31.1	31	30.9	30.9	30.9
09:05:00	32.6	31.1	31.1	30.9	30.9	30.9
09:10:00	32.9	31.1	31	30.9	30.9	30.9
09:15:00	33.2	31	31	30.9	30.9	30.9
09:20:00	32.2	31.1	31.1	30.9	30.9	30.9
09:25:00	32.4	31.2	31.1	30.9	30.9	30.9
09:30:00	32.1	31.2	31.1	30.9	30.9	30.9
09:35:00	32.8	31.1	31.1	30.9	30.9	30.9
09:40:00	33.2	31.1	31.1	31	30.9	30.8
09:45:00	33.1	31.2	31.1	31	31	30.8
09:50:00	32.3	31.2	31.1	31	31	30.9
09:55:00	32.1	31.2	31.1	31	31	30.9
10:00:00	32.6	31.2	31.2	31	30.9	30.9
10:05:00	31.8	31.2	31.2	31	31	30.9
10:10:00	31.3	31.2	31.2	31	31	30.9
10:15:00	31.9	31.2	31.2	31.1	31	30.9
10:20:00	32.3	31.2	31.2	31.1	31	30.9
10:25:00	32.2	31.2	31.2	31.1	31	30.9
10:30:00	31.8	31.2	31.2	31.1	31	30.9
10:35:00	31.7	31.2	31.2	31.1	31	30.9
10:40:00	32	31.3	31.2	31.1	31.1	30.9
10:45:00	32	31.3	31.2	31.1	31.1	30.9
10:50:00	32.5	31.3	31.3	31.2	31	30.9
10:55:00	32.2	31.3	31.2	31.1	31	30.9
11:00:00	33.5	31.4	31.3	31.1	31.1	31
11:05:00	33.5	31.4	31.3	31.1	31.1	31
11:10:00	33.4	31.4	31.3	31.2	31.1	31
11:15:00	33.3	31.4	31.4	31.2	31.1	31
11:20:00	33	31.4	31.4	31.2	31.1	31
11:25:00	33.5	31.5	31.4	31.2	31.2	31
11:30:00	33.6	31.5	31.4	31.2	31.1	31
11:35:00	33.1	31.5	31.4	31.2	31.2	31
11:40:00	33.2	31.5	31.4	31.2	31.2	31
11:45:00	33.8	31.5	31.4	31.2	31.2	31.1
11:50:00	33.6	31.5	31.4	31.3	31.2	31.1
11:55:00	33.9	31.6	31.5	31.3	31.2	31
12:00:00	33.5	31.6	31.5	31.3	31.2	31.1
12:05:00	34.2	31.5	31.4	31.3	31.2	31.1
12:10:00	34.7	31.6	31.4	31.3	31.2	31.1
12:15:00	34.2	31.7	31.6	31.3	31.2	31.1
12:20:00	33.8	31.6	31.5	31.3	31.2	31
12:25:00	33.3	31.8	31.5	31.3	31.2	31
12:30:00	33.4	31.7	31.5	31.3	31.2	31
12:35:00	34.1	31.7	31.5	31.4	31.2	31.1
12:40:00	35.2	31.8	31.6	31.3	31.3	31.1
12:45:00	34.8	31.7	31.7	31.3	31.2	31.1
12:50:00	34.6	31.8	31.6	31.4	31.3	31.1
12:55:00	35.2	31.9	31.7	31.4	31.2	31.1
13:00:00	34.4	31.9	31.7	31.4	31.2	31
13:05:00	34.9	31.9	31.7	31.4	31.3	31.1
13:10:00	35.9	31.9	31.8	31.5	31.3	31.1
13:15:00	35	31.9	31.7	31.4	31.2	31.1
13:20:00	36.1	31.9	31.7	31.5	31.3	31.1
13:25:00	35.5	32	31.8	31.4	31.3	31.1
13:30:00	36	32.1	31.9	31.5	31.3	31.1
13:35:00	37	32.1	31.9	31.5	31.3	31.1
13:40:00	36.2	32.1	31.9	31.5	31.3	31.1
13:45:00	36.4	32.2	32	31.5	31.3	31.1
13:50:00	37.5	32.1	32	31.6	31.3	31.1
13:55:00	37.5	32.2	32	31.6	31.3	31.1
14:00:00	37.4	32.2	32	31.6	31.3	31.1
14:05:00	36.3	32.2	32	31.6	31.3	31.1
14:10:00	36.5	32.2	32.1	31.6	31.3	31.2
14:15:00	38	32.3	32.1	31.6	31.4	31.1
14:20:00	38.4	32.3	32.1	31.6	31.4	31.1
14:25:00	38.2	32.3	32.1	31.6	31.4	31.2
14:30:00	37.7	32.3	32.1	31.6	31.4	31.2
14:35:00	37.9	32.3	32.1	31.7	31.5	31.2
14:40:00	36.4	32.4	32.1	31.7	31.5	31.2
14:45:00	38.4	32.4	32.2	31.7	31.5	31.2
14:50:00	38.2	32.4	32.2	31.7	31.4	31.1
14:55:00	37.4	32.4	32.2	31.7	31.5	31.2
15:00:00	37.9	32.4	32.3	31.8	31.5	31.2
15:05:00	38.2	32.5	32.3	31.7	31.5	31.2
15:10:00	38.8	32.5	32.3	31.7	31.5	31.3
15:15:00	37.8	32.5	32.3	31.8	31.5	31.2
15:20:00	37.9	32.5	32.3	31.8	31.5	31.2
15:25:00	36.2	32.5	32.3	31.8	31.5	31.3
15:30:00	35.9	32.5	32.3	31.7	31.5	31.3
15:35:00	36.1	32.6	32.3	31.8	31.6	31.3
15:40:00	34.4	32.5	32.3	31.8	31.5	31.2
15:45:00	34.7	32.5	32.3	31.8	31.5	31.3
15:50:00	34.7	32.6	32.4	31.9	31.6	31.3
15:55:00	35	32.6	32.4	31.9	31.6	31.3
16:00:00	35.4	32.5	32.5	32.1	31.7	31.4
16:05:00	35.9	32.7	32.4	32	31.6	31.3
16:10:00	35.2	32.6	32.5	31.9	31.6	31.3
16:15:00	35.5	32.6	32.5	32	31.6	31.3
16:20:00	36.1	32.6	32.5	32	31.7	31.4
16:25:00	35	32.6	32.4	32	31.7	31.3
16:30:00	35.5	32.7	32.5	32	31.7	31.3
16:35:00	35.3	32.7	32.5	32	31.6	31.4
16:40:00	35.9	32.6	32.4	32	31.7	31.3
16:45:00	36.6	32.6	32.4	32	31.7	31.4
16:50:00	36	32.6	32.5	32	31.7	31.4
16:55:00	37	32.6	32.5	32	31.7	31.4
17:00:00	37.2	32.6	32.5	32	31.7	31.4
17:05:00	36.7	32.6	32.5	32	31.7	31.4
17:10:00	37.7	32.6	32.5	32	31.8	31.4
17:15:00	36.9	32.6	32.4	32	31.7	31.4
17:20:00	37.1	32.6	32.4	32	31.7	31.4
17:25:00	36.2	32.6	32.4	32	31.7	31.5
17:30:00	37.1	32.5	32.4	32	31.7	31.5
17:35:00	35.9	32.5	32.4	32	31.8	31.4
17:40:00	33.8	32.5	32.4	32	31.7	31.5
17:45:00	32.4	32.5	32.3	32	31.7	31.5
17:50:00	32	32.4	32.3	32	31.8	31.5
17:55:00	31.7	32.4	32.3	32	31.8	31.5
18:00:00	31.9	32.4	32.3	32.1	31.8	31.5
18:05:00	32	32.4	32.3	31.9	31.7	31.6
18:10:00	31.5	32.4	32.3	32	31.9	31.6
18:15:00	30.9	32.4	32.3	32.1	32	31.7
18:20:00	30.3	32.3	32.3	32.1	31.9	31.6
18:25:00	30	32.3	32.2	32.1	31.9	31.6
18:30:00	29.8	32.3	32.3	32.1	31.9	31.6
18:35:00	29.7	32.3	32.3	32.1	31.9	31.6
18:40:00	29.6	32.3	32.3	32.1	31.9	31.7
18:45:00	29.4	32.2	32.2	32.1	32	31.8
18:50:00	29.3	32.2	32.2	32.1	32.1	32
18:55:00	29.2	32.2	32.2	32	32	31.9
19:00:00	29.2	32.2	32.2	32	32.1	31.9
19:05:00	29.1	32.2	32.2	32.1	32.1	31.9
19:10:00	29.1	32.2	32.1	32	32	32
19:15:00	29.1	32.1	32.1	32	32	32
19:20:00	29	32.1	32.1	32	32	31.9
19:25:00	29	32	32	32	32	32
19:30:00	28.9	32.1	32.1	31.9	32	32
19:35:00	28.9	32	32	32	32	32
19:40:00	28.9	32.1	32.1	32	32	31.9
19:45:00	28.8	32.1	32	31.9	32	31.9
19:50:00	28.8	32	32	31.9	32	31.9
19:55:00	28.8	32	32	31.9	32	32
20:00:00	28.7	32	32	31.9	31.9	31.9
20:05:00	28.6	32	32	31.9	31.9	31.9
20:10:00	28.6	32	32	31.9	31.9	31.9
20:15:00	28.6	32	32	31.9	31.9	31.9
20:20:00	28.6	32	32	31.9	31.9	31.9
20:25:00	28.6	32	32	31.9	31.9	31.9
20:30:00	28.6	32	32	31.9	31.9	31.9
20:35:00	28.5	32	31.9	31.8	31.9	31.8
20:40:00	28.5	31.9	31.9	31.8	31.9	31.9
20:45:00	28.6	31.9	31.9	31.8	31.9	31.8
20:50:00	28.6	31.9	31.9	31.8	31.9	31.9
20:55:00	28.6	31.9	31.9	31.8	31.9	31.8
21:00:00	28.5	31.9	31.9	31.8	31.9	31.8
21:05:00	28.5	31.9	31.9	31.8	31.9	31.8
21:10:00	28.4	31.9	31.9	31.8	31.8	31.8
21:15:00	28.4	31.9	31.9	31.8	31.8	31.8
21:20:00	28.4	31.9	31.9	31.8	31.8	31.8
21:25:00	28.4	31.9	31.9	31.8	31.8	31.8
21:30:00	28.3	31.9	31.9	31.8	31.8	31.8
21:35:00	28.3	31.9	31.9	31.8	31.8	31.8
21:40:00	28.2	31.9	31.9	31.8	31.8	31.8
21:45:00	28.3	31.9	31.9	31.8	31.8	31.8
21:50:00	28.3	31.9	31.9	31.8	31.8	31.8
21:55:00	28.3	31.9	31.9	31.8	31.8	31.8
22:00:00	28.2	31.8	31.8	31.7	31.8	31.7
22:05:00	28.4	31.8	31.8	31.7	31.8	31.8
22:10:00	28.5	31.8	31.8	31.8	31.8	31.7
22:15:00	28.3	31.8	31.8	31.7	31.8	31.7
22:20:00	28.1	31.8	31.8	31.7	31.7	31.7
22:25:00	28	31.8	31.8	31.7	31.7	31.7
22:30:00	28	31.8	31.8	31.7	31.8	31.7
22:35:00	28	31.8	31.8	31.7	31.7	31.7
22:40:00	28.1	31.8	31.8	31.7	31.7	31.7
22:45:00	28.1	31.8	31.8	31.7	31.7	31.7
22:50:00	28.1	31.8	31.8	31.7	31.7	31.7
22:55:00	28.2	31.8	31.8	31.6	31.7	31.7
23:00:00	28.1	31.8	31.8	31.7	31.7	31.7
23:05:00	28.1	31.8	31.7	31.7	31.7	31.7
23:10:00	28.1	31.8	31.7	31.6	31.7	31.6
23:15:00	28	31.7	31.7	31.6	31.7	31.6
23:20:00	28	31.7	31.7	31.6	31.6	31.6
23:25:00	27.9	31.7	31.7	31.6	31.7	31.6
23:30:00	27.7	31.7	31.7	31.6	31.7	31.6
23:35:00	27.6	31.7	31.7	31.6	31.6	31.6
23:40:00	27.5	31.7	31.7	31.6	31.6	31.6
23:45:00	27.5	31.7	31.7	31.6	31.6	31.6
23:50:00	27.5	31.7	31.7	31.6	31.6	31.6
23:55:00	27.3	31.7	31.7	31.6	31.6	31.6
1900-01-01	27.4	31.7	31.6	31.6	31.6	31.6
1900-01-01 00:05:00	27.4	31.7	31.6	31.5	31.6	31.5
1900-01-01 00:10:00	27.4	31.6	31.6	31.6	31.6	31.6
1900-01-01 00:15:00	27.4	31.7	31.6	31.5	31.6	31.6
1900-01-01 00:20:00	27.4	31.6	31.6	31.6	31.6	31.6
1900-01-01 00:25:00	27.3	31.6	31.6	31.5	31.6	31.5
1900-01-01 00:30:00	27.3	31.6	31.6	31.5	31.6	31.5
1900-01-01 00:35:00	27.3	31.6	31.6	31.5	31.6	31.5
1900-01-01 00:40:00	27.2	31.6	31.6	31.5	31.5	31.5
1900-01-01 00:45:00	27.2	31.6	31.6	31.5	31.6	31.5
1900-01-01 00:50:00	27.2	31.6	31.6	31.5	31.5	31.5
1900-01-01 00:55:00	27.2	31.6	31.6	31.5	31.5	31.5
1900-01-01 01:00:00	27.2	31.6	31.6	31.5	31.5	31.5
1900-01-01 01:05:00	27.3	31.6	31.6	31.5	31.5	31.5
1900-01-01 01:10:00	27.4	31.6	31.5	31.5	31.5	31.5
1900-01-01 01:15:00	27.3	31.6	31.5	31.4	31.5	31.4
1900-01-01 01:20:00	27.4	31.5	31.5	31.4	31.5	31.4
1900-01-01 01:25:00	27.3	31.5	31.5	31.5	31.5	31.5
1900-01-01 01:30:00	27.3	31.5	31.5	31.4	31.5	31.4
1900-01-01 01:35:00	27.3	31.5	31.5	31.4	31.5	31.4
1900-01-01 01:40:00	27.3	31.5	31.5	31.4	31.5	31.4
1900-01-01 01:45:00	27.3	31.5	31.5	31.4	31.4	31.4
1900-01-01 01:50:00	27.3	31.5	31.5	31.4	31.4	31.4
1900-01-01 01:55:00	27.3	31.5	31.5	31.4	31.4	31.4
1900-01-01 02:00:00	27.3	31.5	31.5	31.4	31.4	31.4
1900-01-01 02:05:00	27.3	31.5	31.5	31.4	31.4	31.4
1900-01-01 02:10:00	27.3	31.5	31.5	31.3	31.4	31.4
1900-01-01 02:15:00	27.3	31.5	31.5	31.4	31.4	31.3
1900-01-01 02:20:00	27.2	31.5	31.4	31.4	31.4	31.4
1900-01-01 02:25:00	27.1	31.5	31.4	31.4	31.4	31.4
1900-01-01 02:30:00	27.2	31.4	31.5	31.3	31.4	31.3
1900-01-01 02:35:00	27.1	31.4	31.4	31.3	31.4	31.3
1900-01-01 02:40:00	27.2	31.4	31.4	31.4	31.4	31.3
1900-01-01 02:45:00	27.2	31.4	31.4	31.3	31.4	31.3
1900-01-01 02:50:00	27.2	31.4	31.4	31.3	31.4	31.3
1900-01-01 02:55:00	27.1	31.4	31.4	31.3	31.3	31.3
1900-01-01 03:00:00	27	31.4	31.4	31.3	31.4	31.3
1900-01-01 03:05:00	27.1	31.4	31.4	31.3	31.4	31.3
1900-01-01 03:10:00	27	31.4	31.4	31.3	31.3	31.3
1900-01-01 03:15:00	27	31.4	31.4	31.3	31.3	31.3
1900-01-01 03:20:00	27	31.4	31.4	31.3	31.3	31.3
1900-01-01 03:25:00	26.9	31.4	31.4	31.3	31.3	31.3
1900-01-01 03:30:00	26.9	31.4	31.3	31.3	31.3	31.3
1900-01-01 03:35:00	26.8	31.4	31.4	31.3	31.3	31.3
1900-01-01 03:40:00	26.6	31.4	31.3	31.3	31.3	31.3
1900-01-01 03:45:00	26.5	31.4	31.3	31.3	31.3	31.2
1900-01-01 03:50:00	26.5	31.3	31.3	31.3	31.3	31.2
1900-01-01 03:55:00	26.4	31.3	31.3	31.2	31.3	31.2
1900-01-01 04:00:00	26.4	31.3	31.3	31.2	31.3	31.2
1900-01-01 04:05:00	26.5	31.3	31.3	31.2	31.2	31.2
1900-01-01 04:10:00	26.6	31.3	31.3	31.2	31.2	31.2
1900-01-01 04:15:00	26.6	31.3	31.3	31.2	31.2	31.2
1900-01-01 04:20:00	26.4	31.3	31.3	31.2	31.2	31.2
1900-01-01 04:25:00	26.3	31.3	31.3	31.2	31.2	31.2
1900-01-01 04:30:00	26.3	31.3	31.3	31.2	31.2	31.2
1900-01-01 04:35:00	26.3	31.3	31.3	31.2	31.2	31.2
1900-01-01 04:40:00	26.3	31.3	31.3	31.2	31.2	31.2
1900-01-01 04:45:00	26.3	31.3	31.3	31.2	31.3	31.2
1900-01-01 04:50:00	26.3	31.3	31.3	31.2	31.2	31.2
1900-01-01 04:55:00	26.3	31.3	31.3	31.2	31.2	31.2
1900-01-01 05:00:00	26.3	31.3	31.2	31.2	31.2	31.2
1900-01-01 05:05:00	26.2	31.3	31.3	31.2	31.2	31.1
1900-01-01 05:10:00	26.2	31.3	31.2	31.2	31.2	31.1
1900-01-01 05:15:00	26.3	31.3	31.2	31.2	31.2	31.1
1900-01-01 05:20:00	26.3	31.3	31.2	31.2	31.2	31.1
1900-01-01 05:25:00	26.3	31.2	31.2	31.2	31.2	31.1
1900-01-01 05:30:00	26.2	31.2	31.2	31.1	31.2	31.1
1900-01-01 05:35:00	26.2	31.2	31.2	31.2	31.2	31.1
1900-01-01 05:40:00	26.3	31.2	31.2	31.1	31.2	31.1
1900-01-01 05:45:00	26.3	31.2	31.2	31.1	31.2	31.1
1900-01-01 05:50:00	26.3	31.2	31.2	31.1	31.1	31.1
1900-01-01 05:55:00	26.5	31.2	31.2	31.1	31.1	31.1
1900-01-01 06:00:00	26.5	31.2	31.2	31.1	31.1	31.1
1900-01-01 06:05:00	26.7	31.2	31.2	31.1	31.1	31.1
1900-01-01 06:10:00	26.8	31.2	31.2	31.1	31.1	31.1
1900-01-01 06:15:00	26.9	31.2	31.2	31.1	31.1	31.1
1900-01-01 06:20:00	27.3	31.2	31.2	31.1	31.1	31.1
1900-01-01 06:25:00	27.8	31.1	31.2	31.1	31.1	31.1
1900-01-01 06:30:00	28.3	31.1	31.1	31	31.1	31.1
1900-01-01 06:35:00	28.8	31.1	31.1	31.1	31.1	31
1900-01-01 06:40:00	29.4	31.1	31.1	31.1	31.1	31
1900-01-01 06:45:00	29.2	31.1	31.1	31	31	31
1900-01-01 06:50:00	29.2	31.1	31.1	31	31.1	31
1900-01-01 06:55:00	29.3	31.1	31.2	31	31.1	31
1900-01-01 07:00:00	29.3	31.1	31.1	31	31.1	31
1900-01-01 07:05:00	29.8	31.1	31.1	31	31.1	31
1900-01-01 07:10:00	29.5	31.2	31.1	31	31.1	31
1900-01-01 07:15:00	30	31.1	31.2	31	31	31
1900-01-01 07:20:00	29.6	31.1	31.1	31	31	31
1900-01-01 07:25:00	29.7	31.2	31.1	31	31	31
1900-01-01 07:30:00	30.4	31.2	31.1	31	31	31
1900-01-01 07:35:00	31.1	31.1	31.1	31	31	31
1900-01-01 07:40:00	30.9	31.1	31.1	31	31	31
1900-01-01 07:45:00	31	31.1	31.1	31	31.1	31
1900-01-01 07:50:00	30.4	31.1	31.1	31	31	31
1900-01-01 07:55:00	31	31.1	31.1	31	31	31
1900-01-01 08:00:00	31.1	31.1	31.1	31	31.1	31
1900-01-01 08:05:00	30.7	31.1	31.1	31	31	31
1900-01-01 08:10:00	30.9	31.1	31.1	31	31	31
1900-01-01 08:15:00	31	31.1	31.1	31	31	31
1900-01-01 08:20:00	31.9	31.1	31.1	31	31	31
1900-01-01 08:25:00	32.5	31.2	31.1	31	31	31
1900-01-01 08:30:00	33.5	31.1	31.1	31	31.1	31
1900-01-01 08:35:00	33.1	31.1	31.1	31	31.1	31
1900-01-01 08:40:00	32.9	31.1	31.1	31.1	31.1	31
1900-01-01 08:45:00	32.9	31.1	31.1	31	31.1	31
1900-01-01 08:50:00	33.4	31.2	31.2	31.1	31.1	31
1900-01-01 08:55:00	34.1	31.2	31.2	31.1	31.1	31.1
1900-01-01 09:00:00	34	31.2	31.2	31.1	31.1	31.1
1900-01-01 09:05:00	33.3	31.2	31.2	31.1	31.1	31
1900-01-01 09:10:00	33.7	31.2	31.2	31.1	31.1	31.1
1900-01-01 09:15:00	32.8	31.2	31.2	31.1	31.1	31.1
1900-01-01 09:20:00	32	31.2	31.2	31.1	31.1	31.1
1900-01-01 09:25:00	32	31.2	31.2	31.1	31.1	31.1
1900-01-01 09:30:00	32.3	31.2	31.2	31.1	31.1	31.1
1900-01-01 09:35:00	33	31.2	31.2	31.1	31.1	31.1
1900-01-01 09:40:00	33.2	31.2	31.2	31.1	31.2	31.1
1900-01-01 09:45:00	33.6	31.2	31.2	31.2	31.2	31.1
1900-01-01 09:50:00	34.1	31.3	31.2	31.2	31.2	31.2
1900-01-01 09:55:00	33.8	31.3	31.3	31.2	31.2	31.2
1900-01-01 10:00:00	33.5	31.3	31.3	31.2	31.2	31.1
1900-01-01 10:05:00	33.7	31.3	31.3	31.2	31.2	31.2
1900-01-01 10:10:00	33.7	31.3	31.3	31.2	31.2	31.2
1900-01-01 10:15:00	34	31.3	31.3	31.2	31.2	31.2
1900-01-01 10:20:00	33.7	31.3	31.3	31.2	31.2	31.2
1900-01-01 10:25:00	33.5	31.4	31.3	31.2	31.3	31.2
1900-01-01 10:30:00	33.9	31.4	31.3	31.2	31.3	31.2
1900-01-01 10:35:00	34.2	31.4	31.4	31.3	31.3	31.2
1900-01-01 10:40:00	33.9	31.4	31.4	31.3	31.3	31.2
1900-01-01 10:45:00	33.6	31.4	31.4	31.3	31.3	31.3
1900-01-01 10:50:00	33.7	31.5	31.4	31.3	31.3	31.3
1900-01-01 10:55:00	33.3	31.4	31.4	31.3	31.4	31.3
1900-01-01 11:00:00	33	31.5	31.5	31.4	31.4	31.4
1900-01-01 11:05:00	32.7	31.5	31.5	31.4	31.4	31.3
1900-01-01 11:10:00	32.8	31.5	31.5	31.5	31.5	31.4
1900-01-01 11:15:00	33.2	31.6	31.5	31.4	31.5	31.4
1900-01-01 11:20:00	33.8	31.5	31.5	31.4	31.4	31.4
1900-01-01 11:25:00	34.6	31.6	31.5	31.4	31.4	31.4
1900-01-01 11:30:00	34.7	31.6	31.6	31.4	31.5	31.4
1900-01-01 11:35:00	34.7	31.6	31.6	31.5	31.5	31.4
1900-01-01 11:40:00	34.8	31.7	31.7	31.6	31.5	31.5
1900-01-01 11:45:00	34.8	31.8	31.8	31.7	31.7	31.6
1900-01-01 11:50:00	34.2	31.8	31.7	31.6	31.6	31.5
1900-01-01 11:55:00	34.5	31.8	31.8	31.6	31.6	31.6
1900-01-01 12:00:00	34.4	32	31.9	31.7	31.6	31.6
1900-01-01 12:05:00	34.3	31.9	31.8	31.7	31.7	31.6
1900-01-01 12:10:00	34.7	31.9	31.9	31.8	31.8	31.7
1900-01-01 12:15:00	34	31.9	31.9	31.7	31.7	31.7
1900-01-01 12:20:00	34.6	32	31.9	31.7	31.7	31.6
1900-01-01 12:25:00	34.9	31.9	31.9	31.7	31.6	31.4
1900-01-01 12:30:00	35.2	31.9	31.8	31.6	31.6	31.5
1900-01-01 12:35:00	35.6	31.9	31.8	31.6	31.6	31.4
1900-01-01 12:40:00	36.4	32	31.8	31.6	31.5	31.4
1900-01-01 12:45:00	36.7	32.1	31.8	31.6	31.5	31.4
1900-01-01 12:50:00	36.6	32	31.8	31.6	31.6	31.4
1900-01-01 12:55:00	36.9	32.1	31.9	31.6	31.5	31.4
1900-01-01 13:00:00	37.1	32.1	31.9	31.6	31.5	31.4
1900-01-01 13:05:00	36.2	32.1	31.9	31.6	31.4	31.4
1900-01-01 13:10:00	36.2	32.2	32	31.6	31.4	31.4
1900-01-01 13:15:00	36.9	32.3	32	31.6	31.4	31.4
1900-01-01 13:20:00	37.1	32.2	32.1	31.6	31.5	31.4
1900-01-01 13:25:00	36.4	32.3	32.1	31.7	31.5	31.4
1900-01-01 13:30:00	36.4	32.3	32.1	31.6	31.5	31.4
1900-01-01 13:35:00	34.4	32.3	32.1	31.6	31.5	31.3
1900-01-01 13:40:00	36.2	32.4	32	31.7	31.5	31.4
1900-01-01 13:45:00	37.8	32.4	32.1	31.7	31.5	31.4
1900-01-01 13:50:00	37.8	32.4	32.1	31.7	31.5	31.4
1900-01-01 13:55:00	37.8	32.3	32.1	31.7	31.5	31.4
1900-01-01 14:00:00	37.2	32.4	32.1	31.7	31.6	31.4
1900-01-01 14:05:00	36.9	32.4	32.2	31.8	31.5	31.4
1900-01-01 14:10:00	37.1	32.4	32.2	31.7	31.6	31.4
1900-01-01 14:15:00	38	32.5	32.2	31.8	31.5	31.4
1900-01-01 14:20:00	39.1	32.5	32.2	31.8	31.6	31.4
1900-01-01 14:25:00	39.8	32.6	32.3	31.8	31.5	31.4
1900-01-01 14:30:00	37.5	32.5	32.3	31.8	31.6	31.4
1900-01-01 14:35:00	38	32.6	32.3	31.8	31.6	31.4
1900-01-01 14:40:00	36	32.5	32.3	31.9	31.6	31.4
1900-01-01 14:45:00	36.5	32.5	32.3	31.9	31.6	31.4
1900-01-01 14:50:00	39.1	32.6	32.3	31.8	31.6	31.4
1900-01-01 14:55:00	38.2	32.6	32.4	31.9	31.6	31.4
1900-01-01 15:00:00	37.9	32.6	32.4	31.9	31.6	31.4
1900-01-01 15:05:00	39.5	32.6	32.3	31.9	31.7	31.4
1900-01-01 15:10:00	38.5	32.6	32.4	31.9	31.6	31.4
1900-01-01 15:15:00	35.8	32.6	32.4	31.9	31.7	31.4
1900-01-01 15:20:00	34.5	32.6	32.4	31.9	31.7	31.4
1900-01-01 15:25:00	33.9	32.6	32.4	31.9	31.6	31.4
1900-01-01 15:30:00	34.1	32.7	32.4	31.9	31.7	31.5
1900-01-01 15:35:00	36.9	32.7	32.4	32	31.7	31.4
1900-01-01 15:40:00	39	32.6	32.5	31.9	31.6	31.5
1900-01-01 15:45:00	39.2	32.6	32.3	31.9	31.7	31.4
1900-01-01 15:50:00	39.5	32.7	32.4	31.9	31.7	31.5
1900-01-01 15:55:00	37.6	32.7	32.5	32	31.7	31.4
1900-01-01 16:00:00	37	32.6	32.5	32	31.7	31.5
1900-01-01 16:05:00	37.9	32.7	32.5	32.1	31.8	31.5
1900-01-01 16:10:00	38.7	32.7	32.5	32.1	31.7	31.5
1900-01-01 16:15:00	39.3	32.7	32.5	32	31.7	31.5
1900-01-01 16:20:00	39.7	32.7	32.6	32	31.8	31.5
1900-01-01 16:25:00	39.6	32.7	32.5	32.1	31.8	31.5
1900-01-01 16:30:00	39	32.7	32.5	32	31.8	31.5
1900-01-01 16:35:00	39.4	32.7	32.5	32.1	31.8	31.5
1900-01-01 16:40:00	39.4	32.7	32.5	32.1	31.8	31.5
1900-01-01 16:45:00	39.7	32.7	32.6	32.1	31.8	31.5
1900-01-01 16:50:00	39.1	32.8	32.5	32.1	31.8	31.5
1900-01-01 16:55:00	39	32.7	32.6	32.1	31.8	31.5
1900-01-01 17:00:00	38.8	32.7	32.6	32.1	31.9	31.5
1900-01-01 17:05:00	38.4	32.7	32.5	32.2	31.9	31.6
1900-01-01 17:10:00	38.6	32.7	32.6	32.1	31.9	31.5
1900-01-01 17:15:00	38.5	32.7	32.6	32.2	31.9	31.5
1900-01-01 17:20:00	38.5	32.6	32.5	32.2	31.9	31.5
1900-01-01 17:25:00	37.4	32.7	32.6	32.2	31.9	31.5
1900-01-01 17:30:00	36.7	32.8	32.6	32.2	31.9	31.6
1900-01-01 17:35:00	37.3	32.7	32.6	32.2	31.9	31.6
1900-01-01 17:40:00	36.1	32.7	32.5	32.2	31.9	31.5
1900-01-01 17:45:00	34.5	32.6	32.5	32.2	32	31.5
1900-01-01 17:50:00	33.8	32.7	32.6	32.2	31.9	31.6
1900-01-01 17:55:00	33.2	32.8	32.6	32.2	31.9	31.6
1900-01-01 18:00:00	33.1	32.7	32.6	32.2	31.9	31.6
1900-01-01 18:05:00	32.9	32.7	32.6	32.2	31.9	31.6
1900-01-01 18:10:00	32.6	32.7	32.6	32.2	31.9	31.6
1900-01-01 18:15:00	32	32.7	32.6	32.2	31.9	31.6
1900-01-01 18:20:00	31.5	32.7	32.5	32.3	31.9	31.6
1900-01-01 18:25:00	31.3	32.7	32.6	32.2	32	31.7
1900-01-01 18:30:00	31.1	32.6	32.5	32.2	32	31.7
1900-01-01 18:35:00	30.9	32.6	32.6	32.2	32	31.7
1900-01-01 18:40:00	30.7	32.6	32.5	32.2	31.9	31.7
1900-01-01 18:45:00	30.6	32.6	32.5	32.2	32	31.7
1900-01-01 18:50:00	30.4	32.6	32.5	32.2	32	31.7
1900-01-01 18:55:00	30.3	32.5	32.5	32.2	32	31.8
1900-01-01 19:00:00	30.2	32.5	32.5	32.2	32	31.8
1900-01-01 19:05:00	30.1	32.5	32.5	32.2	32	31.7
1900-01-01 19:10:00	30.1	32.5	32.4	32.2	32	31.7
1900-01-01 19:15:00	29.9	32.4	32.4	32.2	32	31.8
1900-01-01 19:20:00	29.9	32.4	32.4	32.2	32.1	31.8
1900-01-01 19:25:00	29.8	32.4	32.4	32.2	32.1	31.8
1900-01-01 19:30:00	29.8	32.4	32.4	32.2	32.1	31.8
1900-01-01 19:35:00	29.8	32.4	32.3	32.2	32.1	31.8
1900-01-01 19:40:00	29.7	32.4	32.4	32.2	32.1	31.8
1900-01-01 19:45:00	29.7	32.4	32.3	32.2	32.1	31.9
1900-01-01 19:50:00	29.7	32.4	32.3	32.2	32.1	31.9
1900-01-01 19:55:00	29.7	32.3	32.3	32.2	32.1	31.9
1900-01-01 20:00:00	29.5	32.3	32.3	32.2	32.1	31.9
1900-01-01 20:05:00	29.5	32.3	32.3	32.1	32.1	31.9
1900-01-01 20:10:00	29.4	32.3	32.2	32.1	32	31.9
1900-01-01 20:15:00	29.3	32.3	32.3	32.1	32.1	31.9
1900-01-01 20:20:00	29.3	32.2	32.2	32.1	32.1	31.9
1900-01-01 20:25:00	29.3	32.2	32.2	32.1	32.1	32
1900-01-01 20:30:00	29.2	32.2	32.2	32.1	32.1	31.9
1900-01-01 20:35:00	29.2	32.2	32.2	32.1	32.1	31.9
1900-01-01 20:40:00	29.1	32.2	32.2	32.1	32.1	32
1900-01-01 20:45:00	29.1	32.2	32.2	32.1	32.1	31.9
1900-01-01 20:50:00	29.2	32.2	32.2	32.1	32	31.9
1900-01-01 20:55:00	29.2	32.2	32.2	32.1	32	32
1900-01-01 21:00:00	29.2	32.2	32.1	32.1	32.1	32
1900-01-01 21:05:00	29.3	32.1	32.1	32	32.1	32
1900-01-01 21:10:00	29.2	32.1	32.1	32	32	32
1900-01-01 21:15:00	29.4	32.1	32.1	32	32.1	32
1900-01-01 21:20:00	29.3	32.1	32.1	32	32	31.9
1900-01-01 21:25:00	29.3	32.1	32.1	32	32	32
1900-01-01 21:30:00	29.3	32.1	32.1	32	32	32
1900-01-01 21:35:00	29.2	32.1	32.1	32	32	32
1900-01-01 21:40:00	29.3	32.1	32.1	32	32	32
1900-01-01 21:45:00	29.3	32.1	32.1	32	32	31.9
1900-01-01 21:50:00	29.4	32.1	32	32	32	32
1900-01-01 21:55:00	29.3	32.1	32.1	31.9	32	32
1900-01-01 22:00:00	29.3	32.1	32	32	32	32
1900-01-01 22:05:00	29.3	32	32	32	32	31.9
1900-01-01 22:10:00	29.3	32.1	32	31.9	32	31.9
1900-01-01 22:15:00	29.2	32.1	32	31.9	32	31.9
1900-01-01 22:20:00	29.1	32	32	31.9	32	31.9
1900-01-01 22:25:00	29.1	32	32	31.9	31.9	31.9
1900-01-01 22:30:00	29.1	32	32	31.9	32	31.9
1900-01-01 22:35:00	29	32	32	31.9	31.9	31.9
1900-01-01 22:40:00	28.8	32	32	31.9	31.9	31.9
1900-01-01 22:45:00	28.7	32	32	31.9	31.9	31.9
1900-01-01 22:50:00	28.8	32	32	31.9	31.9	31.9
1900-01-01 22:55:00	28.7	32	32	31.9	31.9	31.9
1900-01-01 23:00:00	28.6	32	31.9	31.9	31.9	31.9
1900-01-01 23:05:00	28.7	32	31.9	31.9	31.9	31.9
1900-01-01 23:10:00	28.5	32	31.9	31.9	31.9	31.9
1900-01-01 23:15:00	28.6	32	32	31.9	31.9	31.9
1900-01-01 23:20:00	28.4	32	31.9	31.9	31.9	31.9
1900-01-01 23:25:00	28.4	32	31.9	31.8	31.9	31.9
1900-01-01 23:30:00	28.4	32	31.9	31.8	31.9	31.9
1900-01-01 23:35:00	28.4	32	31.9	31.9	31.9	31.9
1900-01-01 23:40:00	28.3	32	31.9	31.8	31.9	31.9
1900-01-01 23:45:00	28.2	31.9	31.9	31.8	31.9	31.8
1900-01-01 23:50:00	28.1	32	31.9	31.8	31.9	31.8
1900-01-01 23:55:00	28.1	31.9	31.9	31.8	31.8	31.8

## Sheet: Fig 6
Time	Temperature	Temperature	Temperature	Temperature	Temperature	Temperature		Temperature	Temperature	Temperature	Temperature	Temperature	Temperature		Solar radiation power
hh:mm	℃	℃	℃	℃	℃	℃		℃	℃	℃	℃	℃	℃		W/m\+(2)
	Ta	T005	T020	T050	T080	T110		Ta	T005	T020	T050	T080	T110
06:00:00	27.5	31.6	31.5	31.4	31.5	31.4		27.4	31	31.5	31.5	31.6	31.5		419.8
06:05:00	27.8	31.6	31.5	31.4	31.5	31.4		27.5	31	31.5	31.5	31.6	31.5		409.5
06:10:00	27.9	31.6	31.5	31.5	31.5	31.4		27.6	31.1	31.5	31.5	31.6	31.5		449.5
06:15:00	27.9	31.5	31.5	31.4	31.5	31.4		27.6	31	31.5	31.5	31.6	31.5		460.4
06:20:00	27.9	31.5	31.5	31.4	31.5	31.4		27.5	31	31.5	31.5	31.6	31.5		477
06:25:00	28.1	31.5	31.5	31.4	31.4	31.4		27.7	30.9	31.5	31.5	31.6	31.5		449
06:30:00	29.4	31.5	31.4	31.4	31.4	31.4		28	31.2	31.5	31.5	31.6	31.5		503.9
06:35:00	30.4	31.5	31.4	31.4	31.4	31.4		28.3	31.2	31.5	31.5	31.5	31.4		548
06:40:00	30.7	31.5	31.4	31.4	31.4	31.4		28.5	31.2	31.5	31.5	31.5	31.5		519.5
06:45:00	29.9	31.5	31.4	31.4	31.4	31.4		28.3	31.2	31.5	31.5	31.5	31.4		568.3
06:50:00	30.7	31.5	31.5	31.4	31.4	31.4		28.5	31.2	31.5	31.5	31.5	31.4		574.5
06:55:00	31.3	31.5	31.5	31.4	31.4	31.4		29.1	31.2	31.5	31.5	31.5	31.4		594.2
07:00:00	32	31.5	31.4	31.4	31.4	31.4		29	31.2	31.5	31.4	31.5	31.4		577.6
07:05:00	32.1	31.5	31.4	31.3	31.4	31.4		29.2	31.2	31.5	31.4	31.5	31.4		625
07:10:00	31.8	31.5	31.4	31.4	31.4	31.4		29.2	31.2	31.4	31.4	31.5	31.4		692.1
07:15:00	32	31.5	31.4	31.4	31.4	31.4		29.3	31.1	31.4	31.4	31.5	31.4		662.7
07:20:00	32.2	31.5	31.4	31.3	31.4	31.4		29.6	31.2	31.4	31.4	31.5	31.4		641.2
07:25:00	32.4	31.5	31.4	31.3	31.4	31.3		29.6	31.2	31.4	31.4	31.5	31.4		696.1
07:30:00	33	31.5	31.4	31.3	31.4	31.4		29.6	31.2	31.4	31.4	31.5	31.4		712
07:35:00	33.1	31.5	31.4	31.3	31.4	31.3		29.8	31.2	31.4	31.4	31.5	31.4		732.5
07:40:00	32.7	31.5	31.4	31.3	31.3	31.3		30	31.2	31.4	31.4	31.5	31.4		689.5
07:45:00	32.4	31.5	31.4	31.3	31.4	31.3		30	31.3	31.4	31.4	31.5	31.4		680.4
07:50:00	33	31.5	31.4	31.3	31.4	31.3		30.1	31.3	31.4	31.4	31.5	31.4		753.1
07:55:00	33.1	31.4	31.4	31.3	31.3	31.3		30.2	31.2	31.4	31.4	31.5	31.4		858.1
08:00:00	33.3	31.5	31.4	31.3	31.4	31.3		30.2	31.3	31.5	31.4	31.5	31.4		587.5
08:05:00	33.7	31.5	31.4	31.3	31.4	31.3		30.5	31.4	31.5	31.4	31.5	31.4		677
08:10:00	33.3	31.5	31.4	31.3	31.4	31.3		30.7	31.4	31.5	31.4	31.5	31.4		560
08:15:00	32.4	31.5	31.4	31.3	31.4	31.4		30.4	31.3	31.5	31.4	31.5	31.4		797.8
08:20:00	32.2	31.5	31.4	31.3	31.4	31.4		30.5	31.4	31.5	31.5	31.5	31.4		776.1
08:25:00	32.9	31.5	31.4	31.4	31.4	31.3		30.6	31.3	31.5	31.5	31.5	31.4		817
08:30:00	32.3	31.5	31.4	31.4	31.4	31.3		30.6	31.3	31.6	31.5	31.5	31.4		876.7
08:35:00	31.9	31.5	31.4	31.4	31.4	31.4		30.3	31.2	31.6	31.5	31.5	31.4		758
08:40:00	33	31.5	31.4	31.4	31.4	31.4		30.9	31.5	31.6	31.5	31.5	31.4		856.9
08:45:00	32.7	31.6	31.4	31.3	31.4	31.4		31.1	31.6	31.6	31.5	31.5	31.4		841.8
08:50:00	32.1	31.5	31.5	31.4	31.4	31.4		31.1	31.5	31.6	31.5	31.6	31.4		467.5
08:55:00	31.8	31.5	31.5	31.4	31.4	31.4		31	31.5	31.6	31.5	31.6	31.5		409.8
09:00:00	32.8	31.5	31.5	31.4	31.4	31.4		31.6	31.5	31.6	31.5	31.6	31.5		740.2
09:05:00	32.2	31.6	31.5	31.4	31.5	31.4		31.4	31.6	31.6	31.5	31.6	31.5		427.7
09:10:00	32.8	31.6	31.5	31.4	31.4	31.4		31.4	31.6	31.6	31.6	31.6	31.5		641.4
09:15:00	32.3	31.6	31.5	31.4	31.4	31.4		31.6	31.5	31.7	31.5	31.6	31.5		401.3
09:20:00	32.4	31.6	31.5	31.4	31.5	31.4		32.3	31.5	31.6	31.6	31.6	31.5		542.8
09:25:00	32.3	31.6	31.5	31.4	31.4	31.4		32.1	31.5	31.7	31.6	31.6	31.5		616.8
09:30:00	31.4	31.7	31.5	31.4	31.5	31.4		31.1	31.4	31.7	31.5	31.6	31.5		466.6
09:35:00	31.9	31.7	31.6	31.5	31.5	31.5		32.3	31.6	31.7	31.5	31.6	31.5		459.9
09:40:00	31.9	31.6	31.6	31.4	31.5	31.5		31.7	31.5	31.6	31.6	31.6	31.5		380.1
09:45:00	32.1	31.6	31.5	31.5	31.5	31.5		32	31.6	31.6	31.6	31.6	31.5		799
09:50:00	32.9	31.7	31.6	31.5	31.5	31.5		33.3	31.9	31.7	31.6	31.6	31.6		934
09:55:00	33	31.6	31.5	31.5	31.5	31.5		33.1	31.6	31.7	31.6	31.6	31.6		743.5
10:00:00	33.6	31.6	31.6	31.5	31.5	31.5		33.4	31.9	31.7	31.6	31.6	31.6		901.2
10:05:00	32.6	31.7	31.6	31.5	31.5	31.5		32.4	31.6	31.6	31.7	31.7	31.6		886
10:10:00	33	31.7	31.6	31.5	31.6	31.5		33.3	31.8	31.7	31.7	31.7	31.6		578.6
10:15:00	33.6	31.7	31.6	31.5	31.6	31.6		33.6	32.2	31.8	31.7	31.7	31.6		647.1
10:20:00	33.5	31.8	31.7	31.6	31.6	31.6		33.7	32.3	31.9	31.7	31.7	31.6		583.2
10:25:00	33.3	31.7	31.7	31.6	31.6	31.6		33.9	32.2	31.9	31.8	31.8	31.7		898.7
10:30:00	33.4	31.8	31.7	31.6	31.6	31.6		33.1	32.2	32	31.8	31.8	31.7		921.8
10:35:00	33	31.8	31.7	31.6	31.6	31.6		33.3	32	32	31.8	31.8	31.7		892.3
10:40:00	33.6	31.8	31.8	31.7	31.6	31.6		34.1	32.2	32.1	31.8	31.9	31.7		927.4
10:45:00	33.7	31.8	31.8	31.7	31.7	31.7		33.4	32.4	32.1	31.9	31.9	31.8		801.2
10:50:00	33.3	31.9	31.8	31.7	31.7	31.7		33.8	32.2	32.2	31.9	31.9	31.8		925.8
10:55:00	33.5	32.1	31.9	31.7	31.7	31.7		33.9	32.3	32.2	32	32	31.8		904.1
11:00:00	33.6	32.1	32	31.7	31.8	31.7		33.9	32.3	32.3	32	32	31.9		833.5
11:05:00	33.9	32.1	31.9	31.8	31.8	31.7		33.6	32.4	32.3	32.1	32	31.9		717.7
11:10:00	33.6	32.1	32	31.8	31.8	31.7		34.2	32.4	32.3	32.1	32.1	31.9		598.9
11:15:00	33.6	32.1	32	31.8	31.8	31.8		33.9	32.2	32.3	32	32	31.9		818.3
11:20:00	33.6	32.1	32	31.9	31.9	31.7		34	32.3	32.3	32.1	32	31.9		836.7
11:25:00	33	32.1	32	31.9	31.9	31.7		33.1	32.2	32.3	32.1	32.1	31.9		706
11:30:00	32.8	32.2	32.1	31.9	31.9	31.8		33	32.1	32.3	32.2	32.1	32		591.3
11:35:00	32.4	32.2	32.1	32	31.9	31.8		32.4	32	32.2	32.2	32.1	32		409.5
11:40:00	32.1	32.2	32	31.9	31.9	31.9		32.1	31.8	32.2	32.1	32.1	32		853.6
11:45:00	32.6	32.2	32.1	32	32	31.9		33	32.1	32.2	32.1	32.1	32.1		878.6
11:50:00	32.7	32.2	32.1	32	32	31.9		32.8	32.1	32.2	32.2	32.1	32.1		556.9
11:55:00	32.3	32.2	32.1	32	32	31.9		32.4	32	32.2	32.1	32.1	32.1		598.9

## Sheet: Fig 7
Water depth	Temperature	Temperature	Temperature	Temperature	Standard Deviation
cm	℃	℃	℃	℃	℃
	Temperature peak value	Temperature peak value	Temperature peak value	Statistics On Rows of B"Temperature":D"Temperature"	Statistics On Rows of B"Temperature":D"Temperature"
5	32.8	32.7	32.7	32.7333	0.05774
20	32.6	32.5	32.5	32.5333	0.05774
50	32.3	32.1	32.2	32.2	0.1
80	32.1	32.1	31.9	32.0333	0.11547
110	32	32	31.8	31.9333	0.11547

## Sheet: Fig 8
05	20	50	80	110	05	20	50	80	110	05	20	50	80	110
0	0	0	0	0	-1	-1	-1	-1	-1	-2	-2	-2	-2	-2		Air0	Air1	Air2
31.6	31.6	31.4	31.5	31.4	31.5	31.4	31.2	31.1	31	31.4	31.3	31.1	31	30.9		34.7	33.6	31.4				a	b	c	d	e
31.6	31.6	31.5	31.5	31.4	31.5	31.4	31.2	31.2	31	31.4	31.3	31.2	31.1	30.9		34.7	33.1	31.2			0	1	0.978	0.858	0.565	0.153
31.7	31.7	31.6	31.5	31.5	31.5	31.4	31.2	31.2	31	31.6	31.3	31.1	31	30.9		34.8	33.2	31.7			0.2	0.978	1	0.924	0.68	0.287
31.8	31.8	31.7	31.7	31.6	31.5	31.4	31.2	31.2	31.1	31.5	31.4	31.1	31	30.9		34.8	33.8	32			0.4	0.858	0.924	1	0.881	0.574
31.8	31.7	31.6	31.6	31.5	31.5	31.4	31.3	31.2	31.1	31.5	31.4	31.2	31.1	30.9		34.2	33.6	32.7			0.6	0.565	0.68	0.881	1	0.849
31.8	31.8	31.6	31.6	31.6	31.6	31.5	31.3	31.2	31	31.6	31.5	31.2	31.1	31		34.5	33.9	32			0.8	0.153	0.287	0.574	0.849	1
32	31.9	31.7	31.6	31.6	31.6	31.5	31.3	31.2	31.1	31.7	31.5	31.2	31.1	31		34.4	33.5	32.1			1
31.9	31.8	31.7	31.7	31.6	31.5	31.4	31.3	31.2	31.1	31.6	31.5	31.2	31.1	30.9		34.3	34.2	32.1
31.9	31.9	31.8	31.8	31.7	31.6	31.4	31.3	31.2	31.1	31.7	31.6	31.3	31.2	31		34.7	34.7	32.4			Compared to the previous day	0.979	0.977	0.911	0.724	0.47
31.9	31.9	31.7	31.7	31.7	31.7	31.6	31.3	31.2	31.1	31.7	31.5	31.3	31.2	31		34	34.2	32.4				0.963	0.978	0.958	0.816	0.59
32	31.9	31.7	31.7	31.6	31.6	31.5	31.3	31.2	31	31.8	31.6	31.3	31.2	31		34.6	33.8	32.8				0.835	0.883	0.966	0.944	0.811
31.9	31.9	31.7	31.6	31.4	31.8	31.5	31.3	31.2	31	31.8	31.6	31.3	31.2	31		34.9	33.3	33				0.542	0.62	0.807	0.934	0.941
31.9	31.8	31.6	31.6	31.5	31.7	31.5	31.3	31.2	31	31.8	31.7	31.3	31.2	31		35.2	33.4	33.1				0.136	0.226	0.469	0.717	0.861
31.9	31.8	31.6	31.6	31.4	31.7	31.5	31.4	31.2	31.1	31.8	31.7	31.3	31.2	31		35.6	34.1	33.9
32	31.8	31.6	31.5	31.4	31.8	31.6	31.3	31.3	31.1	31.9	31.7	31.4	31.2	31		36.4	35.2	34
32.1	31.8	31.6	31.5	31.4	31.7	31.7	31.3	31.2	31.1	31.9	31.8	31.4	31.2	31		36.7	34.8	34.5
32	31.8	31.6	31.6	31.4	31.8	31.6	31.4	31.3	31.1	32	31.8	31.4	31.2	31		36.6	34.6	33.6			Compared to two days prior	0.968	0.978	0.938	0.753	0.531
32.1	31.9	31.6	31.5	31.4	31.9	31.7	31.4	31.2	31.1	31.9	31.8	31.4	31.2	31		36.9	35.2	33.8				0.935	0.962	0.969	0.837	0.646
32.1	31.9	31.6	31.5	31.4	31.9	31.7	31.4	31.2	31	32	31.8	31.4	31.2	31		37.1	34.4	35				0.777	0.837	0.947	0.946	0.84
32.1	31.9	31.6	31.4	31.4	31.9	31.7	31.4	31.3	31.1	32.1	31.9	31.4	31.3	31		36.2	34.9	36.7				0.457	0.543	0.748	0.901	0.926
32.2	32	31.6	31.4	31.4	31.9	31.8	31.5	31.3	31.1	32.1	31.9	31.5	31.2	31		36.2	35.9	36.8				0.053	0.138	0.383	0.657	0.807
32.3	32	31.6	31.4	31.4	31.9	31.7	31.4	31.2	31.1	32	31.9	31.5	31.2	31		36.9	35	35.9
32.2	32.1	31.6	31.5	31.4	31.9	31.7	31.5	31.3	31.1	32.1	31.9	31.5	31.2	31		37.1	36.1	35.9
32.3	32.1	31.7	31.5	31.4	32	31.8	31.4	31.3	31.1	32.1	31.9	31.5	31.2	31		36.4	35.5	35.6
32.3	32.1	31.6	31.5	31.4	32.1	31.9	31.5	31.3	31.1	32.2	32	31.4	31.3	31		36.4	36	36.7			Compared to the air temperature	0.561	0.516	0.347
32.3	32.1	31.6	31.5	31.3	32.1	31.9	31.5	31.3	31.1	32.2	32.1	31.5	31.3	31		34.4	37	36.4				0.442	0.397	0.227
32.4	32	31.7	31.5	31.4	32.1	31.9	31.5	31.3	31.1	32.3	32	31.5	31.2	31		36.2	36.2	36.6				0.156	0.115	-0.072
32.4	32.1	31.7	31.5	31.4	32.2	32	31.5	31.3	31.1	32.2	32	31.6	31.3	31		37.8	36.4	35.4				-0.205	-0.229	-0.388
32.4	32.1	31.7	31.5	31.4	32.1	32	31.6	31.3	31.1	32.3	32	31.6	31.3	31		37.8	37.5	37				-0.534	-0.525	-0.608
32.3	32.1	31.7	31.5	31.4	32.2	32	31.6	31.3	31.1	32.3	32.1	31.5	31.3	31		37.8	37.5	36.3
32.4	32.1	31.7	31.6	31.4	32.2	32	31.6	31.3	31.1	32.3	32.1	31.6	31.3	31.1		37.2	37.4	36.3
32.4	32.2	31.8	31.5	31.4	32.2	32	31.6	31.3	31.1	32.4	32.2	31.6	31.2	31.1		36.9	36.3	37.1
32.4	32.2	31.7	31.6	31.4	32.2	32.1	31.6	31.3	31.2	32.4	32.1	31.6	31.3	31.1		37.1	36.5	36.7
32.5	32.2	31.8	31.5	31.4	32.3	32.1	31.6	31.4	31.1	32.4	32.2	31.6	31.3	31.1		38	38	37.6
32.5	32.2	31.8	31.6	31.4	32.3	32.1	31.6	31.4	31.1	32.4	32.1	31.7	31.3	31.1		39.1	38.4	38.6
32.6	32.3	31.8	31.5	31.4	32.3	32.1	31.6	31.4	31.2	32.5	32.2	31.6	31.4	31.1		39.8	38.2	37.6
32.5	32.3	31.8	31.6	31.4	32.3	32.1	31.6	31.4	31.2	32.5	32.2	31.7	31.3	31.1		37.5	37.7	39.3
32.6	32.3	31.8	31.6	31.4	32.3	32.1	31.7	31.5	31.2	32.5	32.2	31.7	31.4	31.1		38	37.9	37.9
32.5	32.3	31.9	31.6	31.4	32.4	32.1	31.7	31.5	31.2	32.4	32.3	31.7	31.4	31.1		36	36.4	35
32.5	32.3	31.9	31.6	31.4	32.4	32.2	31.7	31.5	31.2	32.6	32.3	31.8	31.3	31.1		36.5	38.4	36.2
32.6	32.3	31.8	31.6	31.4	32.4	32.2	31.7	31.4	31.1	32.6	32.3	31.7	31.4	31.1		39.1	38.2	38.4
32.6	32.4	31.9	31.6	31.4	32.4	32.2	31.7	31.5	31.2	32.6	32.3	31.7	31.4	31.1		38.2	37.4	36.5
32.6	32.4	31.9	31.6	31.4	32.4	32.3	31.8	31.5	31.2	32.6	32.4	31.7	31.4	31.1		37.9	37.9	37.8
32.6	32.3	31.9	31.7	31.4	32.5	32.3	31.7	31.5	31.2	32.6	32.4	31.8	31.4	31.1		39.5	38.2	38.9
32.6	32.4	31.9	31.6	31.4	32.5	32.3	31.7	31.5	31.3	32.6	32.4	31.8	31.4	31.2		38.5	38.8	37.6
32.6	32.4	31.9	31.7	31.4	32.5	32.3	31.8	31.5	31.2	32.6	32.4	31.8	31.5	31.1		35.8	37.8	37.2
32.6	32.4	31.9	31.7	31.4	32.5	32.3	31.8	31.5	31.2	32.5	32.4	31.7	31.5	31.2		34.5	37.9	38.8
32.6	32.4	31.9	31.6	31.4	32.5	32.3	31.8	31.5	31.3	32.7	32.4	31.9	31.5	31.2		33.9	36.2	38.7
32.7	32.4	31.9	31.7	31.5	32.5	32.3	31.7	31.5	31.3	32.7	32.4	31.8	31.4	31.2		34.1	35.9	36.4
32.7	32.4	32	31.7	31.4	32.6	32.3	31.8	31.6	31.3	32.7	32.5	31.9	31.5	31.2		36.9	36.1	34.4
32.6	32.5	31.9	31.6	31.5	32.5	32.3	31.8	31.5	31.2	32.7	32.5	31.9	31.5	31.2		39	34.4	34.3
32.6	32.3	31.9	31.7	31.4	32.5	32.3	31.8	31.5	31.3	32.7	32.5	31.8	31.5	31.2		39.2	34.7	32.2
32.7	32.4	31.9	31.7	31.5	32.6	32.4	31.9	31.6	31.3	32.7	32.5	31.8	31.5	31.3		39.5	34.7	31.7
32.7	32.5	32	31.7	31.4	32.6	32.4	31.9	31.6	31.3	32.7	32.5	31.8	31.6	31.3		37.6	35	31.5
32.6	32.5	32	31.7	31.5	32.5	32.5	32.1	31.7	31.4	32.7	32.5	31.9	31.5	31.2		37	35.4	31.1
32.7	32.5	32.1	31.8	31.5	32.7	32.4	32	31.6	31.3	32.7	32.5	32	31.5	31.2		37.9	35.9	30.5
32.7	32.5	32.1	31.7	31.5	32.6	32.5	31.9	31.6	31.3	32.6	32.5	31.9	31.6	31.2		38.7	35.2	30.1
32.7	32.5	32	31.7	31.5	32.6	32.5	32	31.6	31.3	32.6	32.5	32	31.6	31.2		39.3	35.5	29.8
32.7	32.6	32	31.8	31.5	32.6	32.5	32	31.7	31.4	32.6	32.4	31.9	31.5	31.3		39.7	36.1	31.2
32.7	32.5	32.1	31.8	31.5	32.6	32.4	32	31.7	31.3	32.6	32.5	32	31.6	31.3		39.6	35	33.2
32.7	32.5	32	31.8	31.5	32.7	32.5	32	31.7	31.3	32.6	32.5	31.9	31.6	31.4		39	35.5	33.3
32.7	32.5	32.1	31.8	31.5	32.7	32.5	32	31.6	31.4	32.6	32.5	32.1	31.6	31.3		39.4	35.3	33.3
32.7	32.5	32.1	31.8	31.5	32.6	32.4	32	31.7	31.3	32.6	32.5	32	31.6	31.4		39.4	35.9	32.8
32.7	32.6	32.1	31.8	31.5	32.6	32.4	32	31.7	31.4	32.6	32.5	32	31.7	31.3		39.7	36.6	32.9
32.8	32.5	32.1	31.8	31.5	32.6	32.5	32	31.7	31.4	32.6	32.5	32	31.8	31.4		39.1	36	32
32.7	32.6	32.1	31.8	31.5	32.6	32.5	32	31.7	31.4	32.6	32.4	32	31.7	31.4		39	37	32.2
32.7	32.6	32.1	31.9	31.5	32.6	32.5	32	31.7	31.4	32.6	32.5	32.1	31.7	31.5		38.8	37.2	32.9
32.7	32.5	32.2	31.9	31.6	32.6	32.5	32	31.7	31.4	32.6	32.5	32.1	31.8	31.5		38.4	36.7	33.1
32.7	32.6	32.1	31.9	31.5	32.6	32.5	32	31.8	31.4	32.6	32.4	32.2	31.8	31.4		38.6	37.7	32.6
32.7	32.6	32.2	31.9	31.5	32.6	32.4	32	31.7	31.4	32.6	32.5	32.1	31.8	31.4		38.5	36.9	31.6
32.6	32.5	32.2	31.9	31.5	32.6	32.4	32	31.7	31.4	32.5	32.4	32.1	31.7	31.5		38.5	37.1	31.9
32.7	32.6	32.2	31.9	31.5	32.6	32.4	32	31.7	31.5	32.6	32.4	32	31.8	31.5		37.4	36.2	31.9
32.8	32.6	32.2	31.9	31.6	32.5	32.4	32	31.7	31.5	32.6	32.4	32	31.8	31.5		36.7	37.1	31.8
32.7	32.6	32.2	31.9	31.6	32.5	32.4	32	31.8	31.4	32.5	32.4	32.1	31.8	31.6		37.3	35.9	30.9
32.7	32.5	32.2	31.9	31.5	32.5	32.4	32	31.7	31.5	32.5	32.4	32.1	31.8	31.5		36.1	33.8	30
32.6	32.5	32.2	32	31.5	32.5	32.3	32	31.7	31.5	32.4	32.4	32	31.8	31.5		34.5	32.4	29.7
32.7	32.6	32.2	31.9	31.6	32.4	32.3	32	31.8	31.5	32.5	32.4	32	31.8	31.5		33.8	32	29.5
32.8	32.6	32.2	31.9	31.6	32.4	32.3	32	31.8	31.5	32.4	32.3	32	31.8	31.5		33.2	31.7	29.2
32.7	32.6	32.2	31.9	31.6	32.4	32.3	32.1	31.8	31.5	32.4	32.4	32	31.8	31.6		33.1	31.9	29.1
32.7	32.6	32.2	31.9	31.6	32.4	32.3	31.9	31.7	31.6	32.4	32.3	32	31.9	31.5		32.9	32	29
32.7	32.6	32.2	31.9	31.6	32.4	32.3	32	31.9	31.6	32.3	32.3	32	31.9	31.6		32.6	31.5	28.9
32.7	32.6	32.2	31.9	31.6	32.4	32.3	32.1	32	31.7	32.3	32.2	32	31.9	31.6		32	30.9	28.8
32.7	32.5	32.3	31.9	31.6	32.3	32.3	32.1	31.9	31.6	32.3	32.3	32	31.9	31.6		31.5	30.3	28.5
32.7	32.6	32.2	32	31.7	32.3	32.2	32.1	31.9	31.6	32.3	32.3	32	31.9	31.6		31.3	30	28.4
32.6	32.5	32.2	32	31.7	32.3	32.3	32.1	31.9	31.6	32.3	32.2	32	31.9	31.6		31.1	29.8	28.2
32.6	32.6	32.2	32	31.7	32.3	32.3	32.1	31.9	31.6	32.3	32.2	32	31.9	31.5		30.9	29.7	28
32.6	32.5	32.2	31.9	31.7	32.3	32.3	32.1	31.9	31.7	32.2	32.2	32	31.9	31.7		30.7	29.6	27.9
32.6	32.5	32.2	32	31.7	32.2	32.2	32.1	32	31.8	32.2	32.2	31.9	31.9	31.7		30.6	29.4	27.8
32.6	32.5	32.2	32	31.7	32.2	32.2	32.1	32.1	32	32.2	32.2	32	31.9	31.6		30.4	29.3	27.7
32.5	32.5	32.2	32	31.8	32.2	32.2	32	32	31.9	32.2	32.1	32	31.9	31.7		30.3	29.2	27.7
32.5	32.5	32.2	32	31.8	32.2	32.2	32	32.1	31.9	32.1	32.1	31.9	31.9	31.7		30.2	29.2	27.6
32.5	32.5	32.2	32	31.7	32.2	32.2	32.1	32.1	31.9	32.1	32.1	32	31.9	31.7		30.1	29.1	27.5
32.5	32.4	32.2	32	31.7	32.2	32.1	32	32	32	32.1	32.1	31.9	31.9	31.7		30.1	29.1	27.4
32.4	32.4	32.2	32	31.8	32.1	32.1	32	32	32	32.1	32.1	31.9	31.9	31.7		29.9	29.1	27.4
32.4	32.4	32.2	32.1	31.8	32.1	32.1	32	32	31.9	32.1	32	31.9	31.9	31.7		29.9	29	27.4
32.4	32.4	32.2	32.1	31.8	32	32	32	32	32	32	32	31.9	31.9	31.7		29.8	29	27.4
32.4	32.4	32.2	32.1	31.8	32.1	32.1	31.9	32	32	32	32	31.9	31.9	31.8		29.8	28.9	27.4
32.4	32.3	32.2	32.1	31.8	32	32	32	32	32	32	32	31.9	31.9	31.7		29.8	28.9	27.3
32.4	32.4	32.2	32.1	31.8	32.1	32.1	32	32	31.9	32	32	31.9	31.9	31.7		29.7	28.9	27.3
32.4	32.3	32.2	32.1	31.9	32.1	32	31.9	32	31.9	32	32	31.9	31.9	31.8		29.7	28.8	27.3
32.4	32.3	32.2	32.1	31.9	32	32	31.9	32	31.9	32	32	31.9	31.9	31.7		29.7	28.8	27.2
32.3	32.3	32.2	32.1	31.9	32	32	31.9	32	32	32	31.9	31.9	31.9	31.7		29.7	28.8	27.1
32.3	32.3	32.2	32.1	31.9	32	32	31.9	31.9	31.9	31.9	32	31.8	31.9	31.8		29.5	28.7	27
32.3	32.3	32.1	32.1	31.9	32	32	31.9	31.9	31.9	31.9	31.9	31.8	31.9	31.7		29.5	28.6	27
32.3	32.2	32.1	32	31.9	32	32	31.9	31.9	31.9	31.9	31.9	31.8	31.9	31.7		29.4	28.6	26.9
32.3	32.3	32.1	32.1	31.9	32	32	31.9	31.9	31.9	31.9	31.9	31.8	31.8	31.8		29.3	28.6	26.9
32.2	32.2	32.1	32.1	31.9	32	32	31.9	31.9	31.9	31.9	31.9	31.8	31.9	31.8		29.3	28.6	26.8
32.2	32.2	32.1	32.1	32	32	32	31.9	31.9	31.9	31.9	31.9	31.8	31.8	31.7		29.3	28.6	26.9
32.2	32.2	32.1	32.1	31.9	32	32	31.9	31.9	31.9	31.9	31.9	31.8	31.8	31.8		29.2	28.6	26.9
32.2	32.2	32.1	32.1	31.9	32	31.9	31.8	31.9	31.8	31.9	31.9	31.8	31.8	31.7		29.2	28.5	26.8
32.2	32.2	32.1	32.1	32	31.9	31.9	31.8	31.9	31.9	31.8	31.8	31.7	31.8	31.7		29.1	28.5	26.8
32.2	32.2	32.1	32.1	31.9	31.9	31.9	31.8	31.9	31.8	31.8	31.9	31.7	31.8	31.8		29.1	28.6	26.7
32.2	32.2	32.1	32	31.9	31.9	31.9	31.8	31.9	31.9	31.9	31.8	31.8	31.8	31.7		29.2	28.6	26.7
32.2	32.2	32.1	32	32	31.9	31.9	31.8	31.9	31.8	31.8	31.8	31.7	31.8	31.7		29.2	28.6	26.7
32.2	32.1	32.1	32.1	32	31.9	31.9	31.8	31.9	31.8	31.8	31.8	31.7	31.8	31.7		29.2	28.5	26.8
32.1	32.1	32	32.1	32	31.9	31.9	31.8	31.9	31.8	31.8	31.8	31.7	31.8	31.7		29.3	28.5	26.7
32.1	32.1	32	32	32	31.9	31.9	31.8	31.8	31.8	31.8	31.8	31.7	31.7	31.7		29.2	28.4	26.7
32.1	32.1	32	32.1	32	31.9	31.9	31.8	31.8	31.8	31.8	31.8	31.7	31.7	31.7		29.4	28.4	26.7
32.1	32.1	32	32	31.9	31.9	31.9	31.8	31.8	31.8	31.8	31.7	31.6	31.7	31.7		29.3	28.4	26.7
32.1	32.1	32	32	32	31.9	31.9	31.8	31.8	31.8	31.8	31.8	31.7	31.7	31.7		29.3	28.4	26.7
32.1	32.1	32	32	32	31.9	31.9	31.8	31.8	31.8	31.8	31.8	31.6	31.7	31.7		29.3	28.3	26.7
32.1	32.1	32	32	32	31.9	31.9	31.8	31.8	31.8	31.8	31.8	31.7	31.7	31.7		29.2	28.3	26.7
32.1	32.1	32	32	32	31.9	31.9	31.8	31.8	31.8	31.8	31.8	31.6	31.7	31.7		29.3	28.2	26.6
32.1	32.1	32	32	31.9	31.9	31.9	31.8	31.8	31.8	31.8	31.8	31.7	31.7	31.7		29.3	28.3	26.7
32.1	32	32	32	32	31.9	31.9	31.8	31.8	31.8	31.8	31.7	31.6	31.7	31.6		29.4	28.3	26.7
32.1	32.1	31.9	32	32	31.9	31.9	31.8	31.8	31.8	31.7	31.7	31.6	31.7	31.6		29.3	28.3	26.6
32.1	32	32	32	32	31.8	31.8	31.7	31.8	31.7	31.7	31.8	31.6	31.7	31.6		29.3	28.2	26.5
32	32	32	32	31.9	31.8	31.8	31.7	31.8	31.8	31.8	31.7	31.6	31.7	31.6		29.3	28.4	26.5
32.1	32	31.9	32	31.9	31.8	31.8	31.8	31.8	31.7	31.7	31.7	31.6	31.7	31.6		29.3	28.5	26.6
32.1	32	31.9	32	31.9	31.8	31.8	31.7	31.8	31.7	31.7	31.7	31.6	31.7	31.6		29.2	28.3	26.6
32	32	31.9	32	31.9	31.8	31.8	31.7	31.7	31.7	31.7	31.7	31.6	31.7	31.6		29.1	28.1	26.6
32	32	31.9	31.9	31.9	31.8	31.8	31.7	31.7	31.7	31.7	31.7	31.6	31.7	31.6		29.1	28	26.6
32	32	31.9	32	31.9	31.8	31.8	31.7	31.8	31.7	31.7	31.7	31.6	31.6	31.6		29.1	28	26.6
32	32	31.9	31.9	31.9	31.8	31.8	31.7	31.7	31.7	31.7	31.7	31.6	31.6	31.6		29	28	26.6
32	32	31.9	31.9	31.9	31.8	31.8	31.7	31.7	31.7	31.7	31.7	31.6	31.6	31.6		28.8	28.1	26.6
32	32	31.9	31.9	31.9	31.8	31.8	31.7	31.7	31.7	31.7	31.7	31.6	31.6	31.6		28.7	28.1	26.5
32	32	31.9	31.9	31.9	31.8	31.8	31.7	31.7	31.7	31.7	31.7	31.6	31.6	31.6		28.8	28.1	26.6
32	32	31.9	31.9	31.9	31.8	31.8	31.6	31.7	31.7	31.7	31.7	31.6	31.6	31.6		28.7	28.2	26.6
32	31.9	31.9	31.9	31.9	31.8	31.8	31.7	31.7	31.7	31.7	31.7	31.6	31.6	31.5		28.6	28.1	26.5
32	31.9	31.9	31.9	31.9	31.8	31.7	31.7	31.7	31.7	31.7	31.6	31.6	31.6	31.5		28.7	28.1	26.6
32	31.9	31.9	31.9	31.9	31.8	31.7	31.6	31.7	31.6	31.6	31.7	31.5	31.6	31.6		28.5	28.1	26.6
32	32	31.9	31.9	31.9	31.7	31.7	31.6	31.7	31.6	31.6	31.6	31.6	31.6	31.5		28.6	28	26.5
32	31.9	31.9	31.9	31.9	31.7	31.7	31.6	31.6	31.6	31.6	31.7	31.5	31.6	31.5		28.4	28	26.6
32	31.9	31.8	31.9	31.9	31.7	31.7	31.6	31.7	31.6	31.6	31.6	31.6	31.6	31.5		28.4	27.9	26.5
32	31.9	31.8	31.9	31.9	31.7	31.7	31.6	31.7	31.6	31.6	31.6	31.5	31.6	31.5		28.4	27.7	26.5
32	31.9	31.9	31.9	31.9	31.7	31.7	31.6	31.6	31.6	31.6	31.6	31.5	31.6	31.5		28.4	27.6	26.5
32	31.9	31.8	31.9	31.9	31.7	31.7	31.6	31.6	31.6	31.6	31.6	31.5	31.6	31.5		28.3	27.5	26.5
31.9	31.9	31.8	31.9	31.8	31.7	31.7	31.6	31.6	31.6	31.6	31.6	31.5	31.6	31.5		28.2	27.5	26.4
32	31.9	31.8	31.9	31.8	31.7	31.7	31.6	31.6	31.6	31.6	31.6	31.5	31.5	31.5		28.1	27.5	26.4
31.9	31.9	31.8	31.8	31.8	31.7	31.7	31.6	31.6	31.6	31.6	31.6	31.5	31.6	31.5		28.1	27.3	26.4
31.9	31.9	31.8	31.8	31.8	31.7	31.6	31.6	31.6	31.6	31.6	31.6	31.5	31.5	31.5		28.1	27.4	26.3
31.9	31.9	31.8	31.9	31.8	31.7	31.6	31.5	31.6	31.5	31.6	31.6	31.5	31.5	31.5		28.2	27.4	26.3
31.9	31.9	31.8	31.9	31.9	31.6	31.6	31.6	31.6	31.6	31.6	31.5	31.4	31.5	31.5		28.2	27.4	26.3
31.9	31.9	31.8	31.9	31.8	31.7	31.6	31.5	31.6	31.6	31.6	31.6	31.4	31.5	31.5		28.2	27.4	26.3
31.9	31.9	31.8	31.8	31.8	31.6	31.6	31.6	31.6	31.6	31.5	31.6	31.4	31.5	31.5		28.1	27.4	26.2
31.9	31.8	31.8	31.8	31.8	31.6	31.6	31.5	31.6	31.5	31.6	31.5	31.4	31.5	31.5		28.1	27.3	26.3
31.9	31.9	31.8	31.9	31.8	31.6	31.6	31.5	31.6	31.5	31.5	31.5	31.4	31.5	31.5		28	27.3	26.2
31.9	31.9	31.8	31.8	31.8	31.6	31.6	31.5	31.6	31.5	31.5	31.5	31.4	31.5	31.4		27.9	27.3	26.2
31.9	31.9	31.8	31.8	31.8	31.6	31.6	31.5	31.5	31.5	31.6	31.5	31.4	31.5	31.4		28	27.2	26.2
31.9	31.9	31.8	31.8	31.8	31.6	31.6	31.5	31.6	31.5	31.5	31.5	31.4	31.5	31.4		28	27.2	26.2
31.9	31.9	31.8	31.8	31.8	31.6	31.6	31.5	31.5	31.5	31.5	31.5	31.4	31.5	31.4		28	27.2	26.2
31.9	31.9	31.8	31.8	31.8	31.6	31.6	31.5	31.5	31.5	31.5	31.5	31.4	31.5	31.4		28	27.2	26.3
31.9	31.9	31.8	31.8	31.8	31.6	31.6	31.5	31.5	31.5	31.5	31.5	31.4	31.5	31.4		28	27.2	26.3
31.9	31.8	31.8	31.8	31.8	31.6	31.6	31.5	31.5	31.5	31.5	31.5	31.4	31.5	31.4		28	27.3	26.3
31.9	31.8	31.8	31.8	31.8	31.6	31.5	31.5	31.5	31.5	31.5	31.5	31.4	31.4	31.4		28	27.4	26.3
31.9	31.9	31.7	31.8	31.8	31.6	31.5	31.4	31.5	31.4	31.5	31.5	31.3	31.4	31.4		27.9	27.3	26.3
31.9	31.9	31.8	31.8	31.7	31.5	31.5	31.4	31.5	31.4	31.5	31.5	31.4	31.4	31.4		27.9	27.4	26.2
31.9	31.8	31.8	31.8	31.8	31.5	31.5	31.5	31.5	31.5	31.5	31.5	31.4	31.4	31.4		27.9	27.3	26.2
31.9	31.9	31.7	31.8	31.8	31.5	31.5	31.4	31.5	31.4	31.5	31.4	31.3	31.4	31.3		27.8	27.3	26.2
31.8	31.8	31.8	31.8	31.7	31.5	31.5	31.4	31.5	31.4	31.5	31.4	31.3	31.4	31.4		27.8	27.3	26.1
31.9	31.8	31.7	31.8	31.8	31.5	31.5	31.4	31.5	31.4	31.4	31.5	31.3	31.4	31.3		27.7	27.3	26.1
31.8	31.8	31.7	31.7	31.7	31.5	31.5	31.4	31.4	31.4	31.4	31.4	31.3	31.4	31.3		27.7	27.3	26.1
31.8	31.8	31.7	31.8	31.7	31.5	31.5	31.4	31.4	31.4	31.4	31.4	31.3	31.4	31.3		27.7	27.3	26.1
31.8	31.8	31.7	31.7	31.7	31.5	31.5	31.4	31.4	31.4	31.4	31.4	31.3	31.4	31.3		27.6	27.3	26.2
31.8	31.8	31.7	31.7	31.7	31.5	31.5	31.4	31.4	31.4	31.4	31.4	31.3	31.4	31.3		27.6	27.3	26.2
31.8	31.8	31.7	31.7	31.7	31.5	31.5	31.4	31.4	31.4	31.4	31.4	31.3	31.4	31.3		27.6	27.3	26.1
31.8	31.8	31.7	31.7	31.7	31.5	31.5	31.3	31.4	31.4	31.4	31.4	31.3	31.3	31.3		27.6	27.3	26.1
31.8	31.8	31.7	31.7	31.7	31.5	31.5	31.4	31.4	31.3	31.4	31.4	31.3	31.4	31.3		27.6	27.3	26.1
31.8	31.8	31.7	31.7	31.7	31.5	31.4	31.4	31.4	31.4	31.4	31.4	31.3	31.4	31.3		27.6	27.2	26.1
31.8	31.8	31.7	31.7	31.7	31.5	31.4	31.4	31.4	31.4	31.4	31.4	31.3	31.3	31.3		27.5	27.1	26.2
31.8	31.7	31.7	31.7	31.7	31.4	31.5	31.3	31.4	31.3	31.4	31.4	31.3	31.4	31.3		27.4	27.2	26.1
31.8	31.7	31.7	31.7	31.7	31.4	31.4	31.3	31.4	31.3	31.4	31.4	31.3	31.3	31.3		27.4	27.1	26
31.8	31.8	31.6	31.7	31.7	31.4	31.4	31.4	31.4	31.3	31.4	31.4	31.3	31.3	31.3		27.4	27.2	26
31.7	31.7	31.6	31.7	31.6	31.4	31.4	31.3	31.4	31.3	31.4	31.4	31.3	31.3	31.3		27.4	27.2	26
31.7	31.7	31.6	31.7	31.7	31.4	31.4	31.3	31.4	31.3	31.4	31.4	31.3	31.3	31.3		27.4	27.2	26.1
31.8	31.7	31.7	31.7	31.7	31.4	31.4	31.3	31.3	31.3	31.4	31.4	31.3	31.3	31.3		27.5	27.1	26
31.8	31.7	31.7	31.7	31.7	31.4	31.4	31.3	31.4	31.3	31.4	31.3	31.3	31.3	31.3		27.6	27	26.1
31.7	31.7	31.6	31.7	31.7	31.4	31.4	31.3	31.4	31.3	31.4	31.3	31.3	31.3	31.3		27.6	27.1	26.1
31.8	31.7	31.6	31.7	31.6	31.4	31.4	31.3	31.3	31.3	31.4	31.3	31.2	31.3	31.2		27.6	27	26.1
31.7	31.7	31.6	31.7	31.6	31.4	31.4	31.3	31.3	31.3	31.3	31.3	31.2	31.3	31.2		27.6	27	26
31.7	31.7	31.6	31.7	31.6	31.4	31.4	31.3	31.3	31.3	31.3	31.3	31.2	31.3	31.2		27.5	27	26.1
31.7	31.7	31.6	31.6	31.6	31.4	31.4	31.3	31.3	31.3	31.3	31.3	31.2	31.3	31.2		27.6	26.9	26.1
31.7	31.7	31.6	31.7	31.6	31.4	31.3	31.3	31.3	31.3	31.3	31.3	31.2	31.2	31.2		27.5	26.9	26
31.7	31.7	31.6	31.7	31.6	31.4	31.4	31.3	31.3	31.3	31.3	31.3	31.2	31.2	31.2		27.4	26.8	26
31.7	31.7	31.6	31.6	31.6	31.4	31.3	31.3	31.3	31.3	31.3	31.3	31.2	31.2	31.2		27.5	26.6	26
31.7	31.7	31.6	31.6	31.6	31.4	31.3	31.3	31.3	31.2	31.3	31.3	31.2	31.2	31.2		27.5	26.5	26.1
31.7	31.7	31.6	31.6	31.6	31.3	31.3	31.3	31.3	31.2	31.3	31.2	31.2	31.2	31.2		27.4	26.5	26.1
31.7	31.6	31.6	31.6	31.6	31.3	31.3	31.2	31.3	31.2	31.3	31.3	31.2	31.2	31.2		27.4	26.4	26.2
31.7	31.7	31.6	31.6	31.6	31.3	31.3	31.2	31.3	31.2	31.2	31.3	31.2	31.2	31.2		27.4	26.4	26.1
31.7	31.6	31.6	31.6	31.6	31.3	31.3	31.2	31.2	31.2	31.3	31.2	31.2	31.2	31.2		27.3	26.5	26.1
31.7	31.6	31.6	31.6	31.6	31.3	31.3	31.2	31.2	31.2	31.3	31.2	31.1	31.2	31.2		27.4	26.6	26
31.6	31.6	31.6	31.6	31.6	31.3	31.3	31.2	31.2	31.2	31.3	31.2	31.2	31.2	31.2		27.3	26.6	25.9
31.7	31.7	31.6	31.6	31.5	31.3	31.3	31.2	31.2	31.2	31.3	31.3	31.2	31.2	31.1		27.3	26.4	26
31.7	31.7	31.6	31.6	31.6	31.3	31.3	31.2	31.2	31.2	31.2	31.3	31.1	31.2	31.1		27.4	26.3	26
31.7	31.6	31.6	31.6	31.6	31.3	31.3	31.2	31.2	31.2	31.2	31.2	31.1	31.2	31.1		27.4	26.3	26
31.6	31.6	31.5	31.6	31.5	31.3	31.3	31.2	31.2	31.2	31.2	31.2	31.1	31.1	31.1		27.4	26.3	26
31.7	31.6	31.5	31.5	31.5	31.3	31.3	31.2	31.2	31.2	31.2	31.2	31.1	31.2	31.1		27.4	26.3	26
31.6	31.6	31.5	31.5	31.5	31.3	31.3	31.2	31.3	31.2	31.2	31.2	31.1	31.1	31.1		27.4	26.3	26
31.6	31.6	31.5	31.5	31.5	31.3	31.3	31.2	31.2	31.2	31.2	31.2	31.1	31.1	31.1		27.4	26.3	26
31.6	31.6	31.5	31.5	31.5	31.3	31.3	31.2	31.2	31.2	31.2	31.2	31.1	31.1	31.1		27.4	26.3	25.9
31.6	31.6	31.5	31.5	31.5	31.3	31.2	31.2	31.2	31.2	31.2	31.2	31.1	31.1	31.1		27.3	26.3	26
31.6	31.6	31.5	31.5	31.5	31.3	31.3	31.2	31.2	31.1	31.2	31.2	31.1	31.1	31		27.3	26.2	26
31.6	31.6	31.5	31.6	31.5	31.3	31.2	31.2	31.2	31.1	31.2	31.1	31.1	31.1	31.1		27.3	26.2	26
31.6	31.6	31.5	31.5	31.5	31.3	31.2	31.2	31.2	31.1	31.1	31.2	31	31.1	31		27.2	26.3	26
31.6	31.5	31.5	31.5	31.5	31.3	31.2	31.2	31.2	31.1	31.2	31.2	31.1	31.1	31.1		27.2	26.3	26
31.6	31.5	31.5	31.5	31.5	31.2	31.2	31.2	31.2	31.1	31.1	31.2	31.1	31.1	31.1		27.2	26.3	26
31.6	31.5	31.4	31.5	31.5	31.2	31.2	31.1	31.2	31.1	31.1	31.2	31	31.1	31		27.2	26.2	26
31.6	31.5	31.5	31.5	31.5	31.2	31.2	31.2	31.2	31.1	31.2	31.1	31	31.1	31		27.2	26.2	25.9
31.6	31.5	31.5	31.5	31.5	31.2	31.2	31.1	31.2	31.1	31.1	31.1	31	31.1	31		27.2	26.3	26
31.6	31.6	31.5	31.5	31.5	31.2	31.2	31.1	31.2	31.1	31.1	31.1	31	31.1	31		27.3	26.3	26
31.6	31.5	31.5	31.5	31.4	31.2	31.2	31.1	31.1	31.1	31.1	31.1	31	31.1	31		27.4	26.3	26.1
31.6	31.5	31.5	31.5	31.5	31.2	31.2	31.1	31.1	31.1	31.1	31.1	31	31.1	31		27.4	26.5	26.2
31.6	31.5	31.4	31.5	31.4	31.2	31.2	31.1	31.1	31.1	31.1	31.1	31	31	31		27.5	26.5	26.4
31.6	31.5	31.4	31.5	31.4	31.2	31.2	31.1	31.1	31.1	31.1	31.1	31	31	31		27.8	26.7	26.5
31.6	31.5	31.5	31.5	31.4	31.2	31.2	31.1	31.1	31.1	31.1	31.1	31	31	31		27.9	26.8	26.7
31.5	31.5	31.4	31.5	31.4	31.2	31.2	31.1	31.1	31.1	31.1	31.1	31	31	31		27.9	26.9	26.9
31.5	31.5	31.4	31.5	31.4	31.2	31.2	31.1	31.1	31.1	31.1	31.1	31	31	31		27.9	27.3	27.1
31.5	31.5	31.4	31.4	31.4	31.1	31.2	31.1	31.1	31.1	31.1	31.1	31	31	31		28.1	27.8	27.6
31.5	31.4	31.4	31.4	31.4	31.1	31.1	31	31.1	31.1	31.1	31.1	31	31	30.9		29.4	28.3	28
31.5	31.4	31.4	31.4	31.4	31.1	31.1	31.1	31.1	31	31.1	31.1	30.9	31	30.9		30.4	28.8	28.2
31.5	31.4	31.4	31.4	31.4	31.1	31.1	31.1	31.1	31	31	31	30.9	31	31		30.7	29.4	28.5
31.5	31.4	31.4	31.4	31.4	31.1	31.1	31	31	31	31.1	31.1	31	31	30.9		29.9	29.2	28.4
31.5	31.5	31.4	31.4	31.4	31.1	31.1	31	31.1	31	31	31.1	30.9	31	31		30.7	29.2	28.6
31.5	31.5	31.4	31.4	31.4	31.1	31.2	31	31.1	31	31.1	31.1	30.9	31	30.9		31.3	29.3	29
31.5	31.4	31.4	31.4	31.4	31.1	31.1	31	31.1	31	31.1	31	30.9	31	30.9		32	29.3	29.3
31.5	31.4	31.3	31.4	31.4	31.1	31.1	31	31.1	31	31.1	31	30.9	31	30.9		32.1	29.8	29.6
31.5	31.4	31.4	31.4	31.4	31.2	31.1	31	31.1	31	31	31	30.9	31	30.9		31.8	29.5	29.7
31.5	31.4	31.4	31.4	31.4	31.1	31.2	31	31	31	31	31	30.9	31	30.9		32	30	29.9
31.5	31.4	31.3	31.4	31.4	31.1	31.1	31	31	31	31	31	30.9	31	30.9		32.2	29.6	30
31.5	31.4	31.3	31.4	31.3	31.2	31.1	31	31	31	31	31	30.9	30.9	30.9		32.4	29.7	30.3
31.5	31.4	31.3	31.4	31.4	31.2	31.1	31	31	31	31	31	30.9	30.9	30.9		33	30.4	29.8
31.5	31.4	31.3	31.4	31.3	31.1	31.1	31	31	31	31	31	30.9	30.9	30.9		33.1	31.1	29.6
31.5	31.4	31.3	31.3	31.3	31.1	31.1	31	31	31	31	31	30.9	30.9	30.9		32.7	30.9	29.8
31.5	31.4	31.3	31.4	31.3	31.1	31.1	31	31.1	31	31	31	30.9	30.9	30.9		32.4	31	29.8
31.5	31.4	31.3	31.4	31.3	31.1	31.1	31	31	31	31	31	30.9	30.9	30.9		33	30.4	29.8
31.4	31.4	31.3	31.3	31.3	31.1	31.1	31	31	31	31	31	30.9	30.9	30.9		33.1	31	30.4
31.5	31.4	31.3	31.4	31.3	31.1	31.1	31	31.1	31	31	31	30.9	30.9	30.8		33.3	31.1	30
31.5	31.4	31.3	31.4	31.3	31.1	31.1	31	31	31	31	31	30.9	30.9	30.8		33.7	30.7	31
31.5	31.4	31.3	31.4	31.3	31.1	31.1	31	31	31	31	31	30.9	30.9	30.8		33.3	30.9	30.8
31.5	31.4	31.3	31.4	31.4	31.1	31.1	31	31	31	31	31	30.9	30.9	30.9		32.2	31	31.1
31.5	31.4	31.3	31.4	31.4	31.1	31.1	31	31	31	31.1	31	30.9	30.9	30.8		32.6	31.9	31.5
31.5	31.4	31.4	31.4	31.3	31.2	31.1	31	31	31	31.1	31	30.9	30.9	30.9		32.6	32.5	31.9
31.5	31.4	31.4	31.4	31.3	31.1	31.1	31	31.1	31	31	31	30.9	30.9	30.8		32.3	33.5	31.3
31.5	31.4	31.4	31.4	31.4	31.1	31.1	31	31.1	31	31	31	30.9	30.9	30.8		31.9	33.1	31.6
31.5	31.4	31.4	31.4	31.4	31.1	31.1	31.1	31.1	31	31.1	31.1	30.9	30.9	30.8		33	32.9	32.1
31.6	31.4	31.3	31.4	31.4	31.1	31.1	31	31.1	31	31.1	31	30.9	30.9	30.8		32.7	32.9	32.5
31.5	31.5	31.4	31.4	31.4	31.2	31.2	31.1	31.1	31	31.1	31	30.9	30.9	30.8		32.1	33.4	32.2
31.5	31.5	31.4	31.4	31.4	31.2	31.2	31.1	31.1	31.1	31.1	31	30.9	30.9	30.8		31.8	34.1	32.2
31.5	31.5	31.4	31.4	31.4	31.2	31.2	31.1	31.1	31.1	31.1	31.1	30.9	30.9	30.9		32.8	34	32.5
31.6	31.5	31.4	31.5	31.4	31.2	31.2	31.1	31.1	31	31.1	31	30.9	30.9	30.9		33	33.3	32.6
31.6	31.5	31.4	31.4	31.4	31.2	31.2	31.1	31.1	31.1	31.1	31	30.9	30.9	30.9		32.8	33.7	32.9
31.6	31.5	31.4	31.4	31.4	31.2	31.2	31.1	31.1	31.1	31	31.1	30.9	30.9	30.9		32.3	32.8	33.2
31.6	31.5	31.4	31.5	31.4	31.2	31.2	31.1	31.1	31.1	31.1	31.1	30.9	30.9	30.9		32.4	32	32.2
31.6	31.5	31.4	31.4	31.4	31.2	31.2	31.1	31.1	31.1	31.2	31.1	30.9	30.9	30.9		32.3	32	32.4
31.7	31.5	31.4	31.5	31.4	31.2	31.2	31.1	31.1	31.1	31.2	31.1	30.9	30.9	30.9		31.4	32.3	32.1
31.7	31.6	31.5	31.5	31.5	31.2	31.2	31.1	31.1	31.1	31.1	31.1	31	30.9	30.9		31.9	33	32.8
31.6	31.6	31.4	31.5	31.5	31.2	31.2	31.1	31.2	31.1	31.1	31.1	31	30.9	30.8		31.9	33.2	33.2
31.6	31.5	31.5	31.5	31.5	31.2	31.2	31.2	31.2	31.1	31.2	31.1	31	31	30.8		32.1	33.6	33.1
31.7	31.6	31.5	31.5	31.5	31.3	31.2	31.2	31.2	31.2	31.2	31.1	31	31	30.9		32.9	34.1	32.3
31.6	31.5	31.5	31.5	31.5	31.3	31.3	31.2	31.2	31.2	31.2	31.2	31	31	30.9		33	33.8	32.1
31.6	31.6	31.5	31.5	31.5	31.3	31.3	31.2	31.2	31.1	31.2	31.2	31	30.9	30.9		33.6	33.5	32.6
31.7	31.6	31.5	31.5	31.5	31.3	31.3	31.2	31.2	31.2	31.2	31.2	31	31	30.9		32.6	33.7	31.8
31.7	31.6	31.5	31.6	31.5	31.3	31.3	31.2	31.2	31.2	31.2	31.2	31.1	31	30.9		33	33.7	31.3
31.7	31.6	31.5	31.6	31.6	31.3	31.3	31.2	31.2	31.2	31.2	31.2	31.1	31	30.9		33.6	34	31.9
31.8	31.7	31.6	31.6	31.6	31.3	31.3	31.2	31.2	31.2	31.2	31.2	31.1	31	30.9		33.5	33.7	32.3
31.7	31.7	31.6	31.6	31.6	31.4	31.3	31.2	31.3	31.2	31.2	31.2	31.1	31	30.9		33.3	33.5	32.2
31.8	31.7	31.6	31.6	31.6	31.4	31.3	31.2	31.3	31.2	31.2	31.2	31.1	31	30.9		33.4	33.9	31.8
31.8	31.7	31.6	31.6	31.6	31.4	31.4	31.3	31.3	31.2	31.2	31.2	31.1	31	30.9		33	34.2	31.7
31.8	31.8	31.7	31.6	31.6	31.4	31.4	31.3	31.3	31.2	31.3	31.2	31.1	31.1	30.9		33.6	33.9	32
31.8	31.8	31.7	31.7	31.7	31.4	31.4	31.3	31.3	31.3	31.3	31.3	31.2	31.1	30.9		33.7	33.6	32
31.9	31.8	31.7	31.7	31.7	31.5	31.4	31.3	31.3	31.3	31.3	31.2	31.1	31	30.9		33.3	33.7	32.5
32.1	31.9	31.7	31.7	31.7	31.4	31.4	31.3	31.4	31.3	31.3	31.3	31.1	31	30.9		33.5	33.3	32.2
32.1	32	31.7	31.8	31.7	31.5	31.5	31.4	31.4	31.4	31.4	31.3	31.1	31.1	31		33.6	33	33.5
32.1	31.9	31.8	31.8	31.7	31.5	31.5	31.4	31.4	31.3	31.4	31.3	31.2	31.1	31		33.9	32.7	33.5
32.1	32	31.8	31.8	31.7	31.5	31.5	31.5	31.5	31.4	31.4	31.4	31.2	31.1	31		33.6	32.8	33.4
32.1	32	31.8	31.8	31.8	31.6	31.5	31.4	31.5	31.4	31.4	31.4	31.2	31.1	31		33.6	33.2	33.3
32.1	32	31.9	31.9	31.7	31.5	31.5	31.4	31.4	31.4	31.4	31.4	31.2	31.1	31		33.6	33.8	33
32.1	32	31.9	31.9	31.7	31.6	31.5	31.4	31.4	31.4	31.5	31.4	31.2	31.2	31		33	34.6	33.5
